# Supplementary material for: Bis(2-amino­benzothia­zole-κN 1)bis­(thio­cyanato-κN)zinc(II)
Source: Acta Crystallogr Sect E Struct Rep Online. 2009 Aug 8;65(Pt 9):m1054. doi: 10.1107/S1600536809030931 (PMC2969946; doi:10.1107/S1600536809030931)
Supplement: Supplementary file 1 [file e-65-m1054-sup1.cif]

##############################################################################
###                                                                        ###
###        Electronic paper (Acta Crystallographica Section E)             ###
###                                                                        ###
##############################################################################
#                                                                            #
# This CIF contains the data in a paper accepted for publication in Acta     #
# Crystallographica Section E. It conforms to the requirements of Notes      #
# for Authors for Section E, and has been peer reviewed under the auspices   #
# of the IUCr Commission on Journals.                                        #
#                                                                            #
# Full details of the Crystallographic Information File format               #
# are given in the paper "The Crystallographic Information File (CIF):       #
# a New Standard Archive File for Crystallography" by S. R. Hall, F. H.      #
# Allen and I. D. Brown [Acta Cryst. (1991), A47, 655-685].                  #
#                                                                            #
# The current version of the core CIF dictionary is obtainable from          #
# ftp://ftp.iucr.org/pub/cif_core.dic. The current version number is 2.4.    #
#                                                                            #
# Software is freely available for graphical display of the structure(s) in  #
# this CIF.  For information consult the CIF home page http://www.iucr.org/  #
# cif/home.html                                                              #
#                                                                            #
# This file may be used for bona fide research purposes within the           #
# scientific community so long as proper attribution is given to the journal # 
# article from which it was obtained.                                        #
#                                                                            #
##############################################################################
                                             
data_global
_audit_creation_method     'from SHELXTL with WordPad'
_journal_date_recd_electronic     2009-07-30
_journal_date_accepted     2009-08-04
_journal_name_full     'Acta Crystallographica, Section E'
_journal_year     2009
_journal_volume     65
_journal_issue      9
_journal_page_first     m1054
_journal_page_last     m1054
_journal_paper_category     QM
_journal_coeditor_code     TK2521
_publ_contact_author_name     'Prof. Inn Hoe Kim'
_publ_contact_author_address
;
Department of Chemistry,
Konyang University,
Nonsan 320-711,
Republic of Korea
;
_publ_contact_author_email     ihkim@konyang.ac.kr
_publ_contact_author_fax     '82 41 730 5762'
_publ_contact_author_phone     '82 41 730 5581'
_publ_section_title
;
Bis(2-aminobenzothiazole-\k<i>N</i>^1^)bis(thiocyanato-\k<i>N</i>)zinc(II)
;
loop_
    _publ_author_name
    _publ_author_footnote
    _publ_author_address
    'Suh, Seung Wook' .
;
Department of Chemistry,
Konyang University,
Nonsan 320-711,
Republic of Korea
;
    'Kim, Chong-Hyeak' .
;
Center for Chemical Analysis
Korea Research Institute of Chemical Technology
PO Box 107, Yuseong
Daejeon 305-600
Republic of Korea
;
    'Kim, Inn Hoe' .
;
Department of Chemistry,
Konyang University,
Nonsan 320-711,
Republic of Korea
;
data_I
_chemical_name_systematic
;
Bis(2-aminobenzothiazole-\k<i>N</i>^1^)bis(thiocyanato-\k<i>N</i>)zinc(II)
;
_chemical_name_common     ?
_chemical_formula_moiety     'C16 H12 N6 S4 Zn'
_chemical_formula_sum     'C16 H12 N6 S4 Zn'
_chemical_formula_iupac     '[Zn (NCS)2 (C7 H6 N2 S)2]'
_chemical_formula_weight     481.93
_chemical_melting_point     ?
_symmetry_cell_setting     Triclinic
_symmetry_space_group_name_H-M     'P -1'
_symmetry_space_group_name_Hall     '-P 1'
loop_
    _symmetry_equiv_pos_as_xyz
    'x, y, z'
    '-x, -y, -z'
_cell_length_a     8.43790(10)
_cell_length_b     9.49000(10)
_cell_length_c     13.3037(2)
_cell_angle_alpha     97.7350(10)
_cell_angle_beta     107.3020(10)
_cell_angle_gamma     94.2320(10)
_cell_volume     1000.52(2)
_cell_formula_units_Z     2
_cell_measurement_reflns_used     9879
_cell_measurement_theta_min     2.5
_cell_measurement_theta_max     28.1
_cell_measurement_temperature     296(2)
_exptl_crystal_description     block
_exptl_crystal_colour     silver
_exptl_crystal_size_max     0.41
_exptl_crystal_size_mid     0.28
_exptl_crystal_size_min     0.21
_exptl_crystal_density_diffrn     1.600
_exptl_crystal_density_meas     1.59
_exptl_crystal_density_method     'flotation method'
_exptl_crystal_F_000     488
_exptl_absorpt_coefficient_mu     1.659
_exptl_absorpt_correction_type     'multi scan'
_exptl_absorpt_process_details     '(SADABS; Bruker, 2001)'
_exptl_absorpt_correction_T_min     0.550
_exptl_absorpt_correction_T_max     0.722
_exptl_special_details
;
;
_diffrn_ambient_temperature     296(2)
_diffrn_radiation_type     MoK\a
_diffrn_radiation_wavelength     0.71073
_diffrn_radiation_source     'fine-focus sealed tube'
_diffrn_radiation_monochromator     graphite
_diffrn_measurement_device_type     'Bruker SMART APEXII CCD area-detector'
_diffrn_measurement_method     '\f and \w scans'
_diffrn_detector_area_resol_mean     ?
_diffrn_reflns_number     19351
_diffrn_reflns_av_R_equivalents     0.028
_diffrn_reflns_av_sigmaI/netI     0.023
_diffrn_reflns_theta_min     1.6
_diffrn_reflns_theta_max     28.3
_diffrn_reflns_theta_full     28.33
_diffrn_measured_fraction_theta_max     0.982
_diffrn_measured_fraction_theta_full     0.982
_diffrn_reflns_limit_h_min     -11
_diffrn_reflns_limit_h_max     11
_diffrn_reflns_limit_k_min     -12
_diffrn_reflns_limit_k_max     12
_diffrn_reflns_limit_l_min     -17
_diffrn_reflns_limit_l_max     17
_diffrn_standards_number     ?
_diffrn_standards_interval_count     ?
_diffrn_standards_interval_time     ?
_diffrn_standards_decay_%     ?
_refine_special_details
;
Refinement of <i>F</i>^2^ against ALL reflections. The weighted <i>R</i>-factor
<i>wR</i> and goodness of fit <i>S</i> are based on <i>F</i>^2^, conventional
<i>R</i>-factors <i>R</i> are based on <i>F</i>, with <i>F</i> set to zero for
negative <i>F</i>^2^. The threshold expression of <i>F</i>^2^ >
\s(<i>F</i>^2^) is used only for calculating <i>R</i>-factors(gt) <i>etc</i>.
and is not relevant to the choice of reflections for refinement.
<i>R</i>-factors based on <i>F</i>^2^ are statistically about twice as large
as those based on <i>F</i>, and <i>R</i>- factors based on ALL data will be
even larger.
;
_reflns_number_total     4901
_reflns_number_gt     4238
_reflns_threshold_expression     'I>2\s(I)'
_refine_ls_structure_factor_coef     Fsqd
_refine_ls_matrix_type     full
_refine_ls_R_factor_all     0.035
_refine_ls_R_factor_gt     0.030
_refine_ls_wR_factor_gt     0.075
_refine_ls_wR_factor_ref     0.079
_refine_ls_goodness_of_fit_ref     1.05
_refine_ls_restrained_S_all     1.05
_refine_ls_number_reflns     4901
_refine_ls_number_parameters     244
_refine_ls_number_restraints     0
_refine_ls_hydrogen_treatment     constr
_refine_ls_weighting_scheme     calc
_refine_ls_weighting_details
         'calc w=1/[\s^2^(Fo^2^)+(0.0335P)^2^+0.3690P] where P=(Fo^2^+2Fc^2^)/3'
_atom_sites_solution_hydrogens     geom
_atom_sites_solution_primary     direct
_atom_sites_solution_secondary     difmap
_refine_ls_shift/su_max     0.001
_refine_ls_shift/su_mean     0.000
_refine_diff_density_max     0.63
_refine_diff_density_min     -0.60
_refine_ls_extinction_method     none
_refine_ls_extinction_coef     ?
_refine_ls_extinction_expression     ?
loop_
    _atom_type_symbol
    _atom_type_description
    _atom_type_scat_dispersion_real
    _atom_type_scat_dispersion_imag
    _atom_type_scat_source
    'C' 'C' 0.0033 0.0016
                         'International Tables Vol C Tables 4.2.6.8 and 6.1.1.4'
    'H' 'H' 0.0000 0.0000
                         'International Tables Vol C Tables 4.2.6.8 and 6.1.1.4'
    'N' 'N' 0.0061 0.0033
                         'International Tables Vol C Tables 4.2.6.8 and 6.1.1.4'
    'S' 'S' 0.1246 0.1234
                         'International Tables Vol C Tables 4.2.6.8 and 6.1.1.4'
    'Zn' 'Zn' 0.2839 1.4301
                         'International Tables Vol C Tables 4.2.6.8 and 6.1.1.4'
_computing_data_collection     'SMART (Bruker, 2001)'
_computing_cell_refinement     'SAINT (Bruker, 2001)'
_computing_data_reduction     'SAINT (Bruker, 2001)'
_computing_structure_solution     'SHELXS97 (Sheldrick, 2008)'
_computing_structure_refinement     'SHELXL97 (Sheldrick, 2008)'
_computing_molecular_graphics     'SHELXTL (Sheldrick, 2008)'
_computing_publication_material     'SHELXTL (Sheldrick, 2008)'
loop_
    _atom_site_type_symbol
    _atom_site_label
    _atom_site_fract_x
    _atom_site_fract_y
    _atom_site_fract_z
    _atom_site_U_iso_or_equiv
    _atom_site_adp_type
    _atom_site_calc_flag
    _atom_site_refinement_flags
    _atom_site_occupancy
    _atom_site_disorder_assembly
    _atom_site_disorder_group
    Zn Zn 0.33334(3) 0.77964(2) 0.744958(17) 0.04196(8) Uani d . 1 . .
    S S1 0.11604(9) 0.33772(8) 0.79681(7) 0.0884(3) Uani d . 1 . .
    C C1 0.2117(3) 0.4851(2) 0.78611(17) 0.0523(5) Uani d . 1 . .
    N N1 0.2812(2) 0.5896(2) 0.77780(16) 0.0613(5) Uani d . 1 . .
    S S2 -0.15336(6) 0.99430(6) 0.72597(4) 0.05379(13) Uani d . 1 . .
    C C2 0.0121(2) 0.9254(2) 0.72033(14) 0.0431(4) Uani d . 1 . .
    N N2 0.1339(2) 0.8781(2) 0.71756(15) 0.0588(5) Uani d . 1 . .
    S S11 0.80227(6) 0.93870(7) 1.02664(4) 0.05593(14) Uani d . 1 . .
    C C12 0.6289(2) 0.8274(2) 0.94188(15) 0.0439(4) Uani d . 1 . .
    N N13 0.52630(18) 0.88677(16) 0.86862(12) 0.0395(3) Uani d . 1 . .
    C C14 0.5820(2) 1.0329(2) 0.87934(15) 0.0412(4) Uani d . 1 . .
    C C15 0.5032(3) 1.1285(2) 0.81714(17) 0.0511(5) Uani d . 1 . .
    H H15A 0.4031 1.0990 0.7625 0.061 Uiso calc R 1 . .
    C C16 0.5770(3) 1.2695(2) 0.8383(2) 0.0650(6) Uani d . 1 . .
    H H16A 0.5260 1.3349 0.7968 0.078 Uiso calc R 1 . .
    C C17 0.7250(4) 1.3142(3) 0.9199(2) 0.0728(7) Uani d . 1 . .
    H H17A 0.7721 1.4091 0.9322 0.087 Uiso calc R 1 . .
    C C18 0.8037(3) 1.2210(3) 0.9829(2) 0.0666(6) Uani d . 1 . .
    H H18A 0.9029 1.2515 1.0381 0.080 Uiso calc R 1 . .
    C C19 0.7310(2) 1.0799(2) 0.96185(16) 0.0495(5) Uani d . 1 . .
    N N20 0.6088(2) 0.6899(2) 0.95306(15) 0.0591(5) Uani d . 1 . .
    H H20A 0.5240 0.6334 0.9106 0.071 Uiso calc R 1 . .
    H H20B 0.6807 0.6578 1.0027 0.071 Uiso calc R 1 . .
    S S21 0.44673(11) 0.79917(8) 0.43370(5) 0.0764(2) Uani d . 1 . .
    C C22 0.3431(3) 0.8192(3) 0.52843(18) 0.0590(5) Uani d . 1 . .
    N N23 0.4067(2) 0.76110(17) 0.61379(13) 0.0458(4) Uani d . 1 . .
    C C24 0.5455(2) 0.6922(2) 0.60632(16) 0.0468(4) Uani d . 1 . .
    C C25 0.6394(3) 0.6195(2) 0.6816(2) 0.0583(5) Uani d . 1 . .
    H H25A 0.6128 0.6118 0.7438 0.070 Uiso calc R 1 . .
    C C26 0.7738(3) 0.5585(3) 0.6631(3) 0.0790(8) Uani d . 1 . .
    H H26A 0.8379 0.5088 0.7131 0.095 Uiso calc R 1 . .
    C C27 0.8139(4) 0.5707(4) 0.5707(3) 0.0895(10) Uani d . 1 . .
    H H27A 0.9055 0.5296 0.5599 0.107 Uiso calc R 1 . .
    C C28 0.7221(4) 0.6415(3) 0.4953(3) 0.0801(8) Uani d . 1 . .
    H H28A 0.7495 0.6489 0.4333 0.096 Uiso calc R 1 . .
    C C29 0.5858(3) 0.7027(2) 0.51366(18) 0.0580(5) Uani d . 1 . .
    N N30 0.2092(3) 0.8888(3) 0.51170(19) 0.0971(9) Uani d . 1 . .
    H H30A 0.1575 0.8984 0.5586 0.116 Uiso calc R 1 . .
    H H30B 0.1741 0.9243 0.4540 0.116 Uiso calc R 1 . .
loop_
    _atom_site_aniso_label
    _atom_site_aniso_U_11
    _atom_site_aniso_U_22
    _atom_site_aniso_U_33
    _atom_site_aniso_U_12
    _atom_site_aniso_U_13
    _atom_site_aniso_U_23
    Zn 0.03854(12) 0.04733(13) 0.03935(13) 0.00595(9) 0.01096(9) 0.00711(9)
    S1 0.0599(4) 0.0743(4) 0.1198(6) -0.0084(3) -0.0023(4) 0.0550(4)
    C1 0.0425(10) 0.0574(11) 0.0531(12) 0.0052(9) 0.0048(8) 0.0190(9)
    N1 0.0610(11) 0.0563(10) 0.0661(12) -0.0027(9) 0.0190(9) 0.0155(9)
    S2 0.0406(2) 0.0668(3) 0.0544(3) 0.0127(2) 0.0152(2) 0.0070(2)
    C2 0.0407(9) 0.0515(10) 0.0338(9) 0.0031(8) 0.0079(7) 0.0053(7)
    N2 0.0448(9) 0.0739(12) 0.0547(11) 0.0161(8) 0.0120(8) 0.0036(9)
    S11 0.0412(3) 0.0730(3) 0.0447(3) 0.0075(2) 0.0039(2) 0.0007(2)
    C12 0.0407(9) 0.0573(11) 0.0344(9) 0.0084(8) 0.0123(7) 0.0076(8)
    N13 0.0372(7) 0.0487(8) 0.0335(8) 0.0062(6) 0.0115(6) 0.0077(6)
    C14 0.0392(9) 0.0484(9) 0.0403(10) 0.0048(7) 0.0211(7) 0.0025(7)
    C15 0.0553(12) 0.0523(11) 0.0507(12) 0.0096(9) 0.0230(9) 0.0094(9)
    C16 0.0811(17) 0.0519(12) 0.0756(16) 0.0145(11) 0.0418(14) 0.0134(11)
    C17 0.0772(17) 0.0495(12) 0.097(2) -0.0037(12) 0.0448(15) -0.0048(13)
    C18 0.0529(12) 0.0634(14) 0.0774(17) -0.0043(11) 0.0255(12) -0.0152(12)
    C19 0.0417(10) 0.0582(11) 0.0483(11) 0.0033(8) 0.0195(8) -0.0032(9)
    N20 0.0611(11) 0.0609(10) 0.0503(11) 0.0088(9) 0.0041(8) 0.0213(8)
    S21 0.1069(6) 0.0854(4) 0.0525(4) 0.0214(4) 0.0440(4) 0.0158(3)
    C22 0.0754(15) 0.0659(13) 0.0435(12) 0.0224(11) 0.0250(10) 0.0133(10)
    N23 0.0508(9) 0.0488(8) 0.0403(9) 0.0130(7) 0.0164(7) 0.0072(7)
    C24 0.0438(10) 0.0428(9) 0.0506(11) 0.0013(8) 0.0161(8) -0.0041(8)
    C25 0.0482(11) 0.0591(12) 0.0647(14) 0.0136(9) 0.0143(10) 0.0034(10)
    C26 0.0526(13) 0.0797(17) 0.097(2) 0.0223(12) 0.0147(13) -0.0010(15)
    C27 0.0536(15) 0.097(2) 0.112(3) 0.0153(14) 0.0316(16) -0.0227(19)
    C28 0.0709(17) 0.0879(18) 0.0829(19) -0.0006(14) 0.0436(15) -0.0206(15)
    C29 0.0603(13) 0.0569(12) 0.0562(13) -0.0002(10) 0.0271(10) -0.0092(10)
    N30 0.116(2) 0.142(2) 0.0636(15) 0.0820(19) 0.0421(14) 0.0543(15)
_geom_special_details
;
All e.s.d.'s (except the e.s.d. in the dihedral angle between two l.s. planes)
are estimated using the full covariance matrix. The cell e.s.d.'s are taken
into account individually in the estimation of e.s.d.'s in distances, angles
and torsion angles; correlations between e.s.d.'s in cell parameters are only
used when they are defined by crystal symmetry. An approximate (isotropic)
treatment of cell e.s.d.'s is used for estimating e.s.d.'s involving l.s.
planes.
;
loop_
    _geom_bond_atom_site_label_1
    _geom_bond_atom_site_label_2
    _geom_bond_site_symmetry_2
    _geom_bond_distance
    _geom_bond_publ_flag
    Zn N2 . 1.9482(18) ?
    Zn N1 . 1.9610(18) ?
    Zn N23 . 2.0089(16) ?
    Zn N13 . 2.0257(15) ?
    S1 C1 . 1.607(2) ?
    C1 N1 . 1.150(3) ?
    S2 C2 . 1.602(2) ?
    C2 N2 . 1.160(3) ?
    S11 C12 . 1.731(2) ?
    S11 C19 . 1.738(2) ?
    C12 N13 . 1.317(2) ?
    C12 N20 . 1.337(3) ?
    N13 C14 . 1.406(2) ?
    C14 C15 . 1.383(3) ?
    C14 C19 . 1.396(3) ?
    C15 C16 . 1.389(3) ?
    C15 H15A . 0.9300 ?
    C16 C17 . 1.382(4) ?
    C16 H16A . 0.9300 ?
    C17 C18 . 1.372(4) ?
    C17 H17A . 0.9300 ?
    C18 C19 . 1.387(3) ?
    C18 H18A . 0.9300 ?
    N20 H20A . 0.8600 ?
    N20 H20B . 0.8600 ?
    S21 C22 . 1.733(2) ?
    S21 C29 . 1.739(3) ?
    C22 N23 . 1.315(3) ?
    C22 N30 . 1.328(3) ?
    N23 C24 . 1.405(2) ?
    C24 C25 . 1.379(3) ?
    C24 C29 . 1.387(3) ?
    C25 C26 . 1.381(3) ?
    C25 H25A . 0.9300 ?
    C26 C27 . 1.386(5) ?
    C26 H26A . 0.9300 ?
    C27 C28 . 1.361(5) ?
    C27 H27A . 0.9300 ?
    C28 C29 . 1.396(3) ?
    C28 H28A . 0.9300 ?
    N30 H30A . 0.8600 ?
    N30 H30B . 0.8600 ?
loop_
    _geom_angle_atom_site_label_1
    _geom_angle_atom_site_label_2
    _geom_angle_atom_site_label_3
    _geom_angle_site_symmetry_1
    _geom_angle_site_symmetry_3
    _geom_angle
    _geom_angle_publ_flag
    N2 Zn N1 . . 109.42(9) ?
    N2 Zn N23 . . 108.31(8) ?
    N1 Zn N23 . . 110.24(8) ?
    N2 Zn N13 . . 112.85(7) ?
    N1 Zn N13 . . 108.15(7) ?
    N23 Zn N13 . . 107.85(6) ?
    N1 C1 S1 . . 179.1(2) ?
    C1 N1 Zn . . 163.33(19) ?
    N2 C2 S2 . . 178.5(2) ?
    C2 N2 Zn . . 165.33(19) ?
    C12 S11 C19 . . 89.28(10) ?
    N13 C12 N20 . . 124.72(18) ?
    N13 C12 S11 . . 115.89(15) ?
    N20 C12 S11 . . 119.39(15) ?
    C12 N13 C14 . . 110.52(16) ?
    C12 N13 Zn . . 125.21(13) ?
    C14 N13 Zn . . 123.77(12) ?
    C15 C14 C19 . . 119.82(18) ?
    C15 C14 N13 . . 126.06(18) ?
    C19 C14 N13 . . 114.12(17) ?
    C14 C15 C16 . . 118.4(2) ?
    C14 C15 H15A . . 120.8 ?
    C16 C15 H15A . . 120.8 ?
    C17 C16 C15 . . 121.1(2) ?
    C17 C16 H16A . . 119.5 ?
    C15 C16 H16A . . 119.5 ?
    C18 C17 C16 . . 121.2(2) ?
    C18 C17 H17A . . 119.4 ?
    C16 C17 H17A . . 119.4 ?
    C17 C18 C19 . . 118.0(2) ?
    C17 C18 H18A . . 121.0 ?
    C19 C18 H18A . . 121.0 ?
    C18 C19 C14 . . 121.5(2) ?
    C18 C19 S11 . . 128.30(19) ?
    C14 C19 S11 . . 110.17(15) ?
    C12 N20 H20A . . 120.0 ?
    C12 N20 H20B . . 120.0 ?
    H20A N20 H20B . . 120.0 ?
    C22 S21 C29 . . 89.42(11) ?
    N23 C22 N30 . . 124.7(2) ?
    N23 C22 S21 . . 115.26(17) ?
    N30 C22 S21 . . 119.99(18) ?
    C22 N23 C24 . . 111.00(17) ?
    C22 N23 Zn . . 126.00(15) ?
    C24 N23 Zn . . 122.79(13) ?
    C25 C24 C29 . . 120.2(2) ?
    C25 C24 N23 . . 125.73(19) ?
    C29 C24 N23 . . 114.10(19) ?
    C24 C25 C26 . . 118.8(2) ?
    C24 C25 H25A . . 120.6 ?
    C26 C25 H25A . . 120.6 ?
    C25 C26 C27 . . 120.5(3) ?
    C25 C26 H26A . . 119.7 ?
    C27 C26 H26A . . 119.7 ?
    C28 C27 C26 . . 121.4(3) ?
    C28 C27 H27A . . 119.3 ?
    C26 C27 H27A . . 119.3 ?
    C27 C28 C29 . . 118.2(3) ?
    C27 C28 H28A . . 120.9 ?
    C29 C28 H28A . . 120.9 ?
    C24 C29 C28 . . 120.9(3) ?
    C24 C29 S21 . . 110.20(16) ?
    C28 C29 S21 . . 128.9(2) ?
    C22 N30 H30A . . 120.0 ?
    C22 N30 H30B . . 120.0 ?
    H30A N30 H30B . . 120.0 ?
loop_
    _geom_torsion_atom_site_label_1
    _geom_torsion_atom_site_label_2
    _geom_torsion_atom_site_label_3
    _geom_torsion_atom_site_label_4
    _geom_torsion_site_symmetry_1
    _geom_torsion_site_symmetry_2
    _geom_torsion_site_symmetry_3
    _geom_torsion_site_symmetry_4
    _geom_torsion
    _geom_torsion_publ_flag
    N2 Zn N1 C1 . . . . 16.6(7) ?
    N23 Zn N1 C1 . . . . -102.4(7) ?
    N13 Zn N1 C1 . . . . 139.9(7) ?
    N1 Zn N2 C2 . . . . 44.1(7) ?
    N23 Zn N2 C2 . . . . 164.3(7) ?
    N13 Zn N2 C2 . . . . -76.3(7) ?
    C19 S11 C12 N13 . . . . 1.57(15) ?
    C19 S11 C12 N20 . . . . -179.42(17) ?
    N20 C12 N13 C14 . . . . 179.31(18) ?
    S11 C12 N13 C14 . . . . -1.7(2) ?
    N20 C12 N13 Zn . . . . -8.6(3) ?
    S11 C12 N13 Zn . . . . 170.34(8) ?
    N2 Zn N13 C12 . . . . 139.20(15) ?
    N1 Zn N13 C12 . . . . 18.00(17) ?
    N23 Zn N13 C12 . . . . -101.21(15) ?
    N2 Zn N13 C14 . . . . -49.73(15) ?
    N1 Zn N13 C14 . . . . -170.92(13) ?
    N23 Zn N13 C14 . . . . 69.87(14) ?
    C12 N13 C14 C15 . . . . -178.80(18) ?
    Zn N13 C14 C15 . . . . 9.0(2) ?
    C12 N13 C14 C19 . . . . 1.0(2) ?
    Zn N13 C14 C19 . . . . -171.23(12) ?
    C19 C14 C15 C16 . . . . 0.8(3) ?
    N13 C14 C15 C16 . . . . -179.38(18) ?
    C14 C15 C16 C17 . . . . -0.5(3) ?
    C15 C16 C17 C18 . . . . -0.2(4) ?
    C16 C17 C18 C19 . . . . 0.5(4) ?
    C17 C18 C19 C14 . . . . -0.1(3) ?
    C17 C18 C19 S11 . . . . 179.27(18) ?
    C15 C14 C19 C18 . . . . -0.6(3) ?
    N13 C14 C19 C18 . . . . 179.61(18) ?
    C15 C14 C19 S11 . . . . 179.95(14) ?
    N13 C14 C19 S11 . . . . 0.15(19) ?
    C12 S11 C19 C18 . . . . 179.7(2) ?
    C12 S11 C19 C14 . . . . -0.90(14) ?
    C29 S21 C22 N23 . . . . 0.9(2) ?
    C29 S21 C22 N30 . . . . -178.9(2) ?
    N30 C22 N23 C24 . . . . 178.5(2) ?
    S21 C22 N23 C24 . . . . -1.3(3) ?
    N30 C22 N23 Zn . . . . -6.6(4) ?
    S21 C22 N23 Zn . . . . 173.67(10) ?
    N2 Zn N23 C22 . . . . 7.0(2) ?
    N1 Zn N23 C22 . . . . 126.68(19) ?
    N13 Zn N23 C22 . . . . -115.45(19) ?
    N2 Zn N23 C24 . . . . -178.63(14) ?
    N1 Zn N23 C24 . . . . -58.93(16) ?
    N13 Zn N23 C24 . . . . 58.94(15) ?
    C22 N23 C24 C25 . . . . -179.3(2) ?
    Zn N23 C24 C25 . . . . 5.6(3) ?
    C22 N23 C24 C29 . . . . 1.1(3) ?
    Zn N23 C24 C29 . . . . -174.00(14) ?
    C29 C24 C25 C26 . . . . 0.3(3) ?
    N23 C24 C25 C26 . . . . -179.3(2) ?
    C24 C25 C26 C27 . . . . 0.3(4) ?
    C25 C26 C27 C28 . . . . -0.6(5) ?
    C26 C27 C28 C29 . . . . 0.3(4) ?
    C25 C24 C29 C28 . . . . -0.6(3) ?
    N23 C24 C29 C28 . . . . 179.0(2) ?
    C25 C24 C29 S21 . . . . 179.88(16) ?
    N23 C24 C29 S21 . . . . -0.5(2) ?
    C27 C28 C29 C24 . . . . 0.3(4) ?
    C27 C28 C29 S21 . . . . 179.8(2) ?
    C22 S21 C29 C24 . . . . -0.17(17) ?
    C22 S21 C29 C28 . . . . -179.7(2) ?
loop_
    _geom_hbond_atom_site_label_D
    _geom_hbond_atom_site_label_H
    _geom_hbond_atom_site_label_A
    _geom_hbond_site_symmetry_A
    _geom_hbond_distance_DH
    _geom_hbond_distance_HA
    _geom_hbond_distance_DA
    _geom_hbond_angle_DHA
    _geom_hbond_publ_flag
    N20 H20A N1 . 0.86 2.24 3.027(3) 152 y
    N20 H20B S1 2_667 0.86 2.70 3.5015(19) 156 y
    N30 H30A N2 . 0.86 2.21 3.002(3) 152 y
    N30 H30B S2 2_576 0.86 2.57 3.404(2) 162 y
