# Supplementary material for: Bis(2-amino­benzothia­zole-κN 1)bis­(thio­cyanato-κN)zinc(II)
Source: Acta Crystallogr Sect E Struct Rep Online. 2009 Aug 8;65(Pt 9):m1054. doi: 10.1107/S1600536809030931 (PMC2969946; doi:10.1107/S1600536809030931)
Supplement: Supplementary file 2 [file e-65-m1054-Isup2.hkl]

# 
# h,k,l, Fc-squared, Fo-squared, sigma(Fo-squared) and status flag 
# 
data_I
_shelx_title ' 20050715_0m in P-1' 
_shelx_refln_list_code          4 
_shelx_F_calc_maximum      173.16 
_exptl_crystal_F_000       488.00 
_reflns_d_resolution_high  0.7490 
 
loop_ 
 _symmetry_equiv_pos_as_xyz 
 'x, y, z' 
 '-x, -y, -z' 
 
_cell_length_a     8.4379 
_cell_length_b     9.4900 
_cell_length_c    13.3037 
_cell_angle_alpha  97.735 
_cell_angle_beta  107.302 
_cell_angle_gamma  94.232 
 
_shelx_F_squared_multiplier     1.000 
 
loop_ 
 _refln_index_h 
 _refln_index_k 
 _refln_index_l 
 _refln_F_squared_calc 
 _refln_F_squared_meas 
 _refln_F_squared_sigma 
 _refln_observed_status 
   1   0   0     7459.56     6529.32    166.13 o 
   2   0   0     3504.83     3509.73     72.78 o 
   3   0   0      603.67      640.85     11.21 o 
   4   0   0     1082.15     1097.99     16.48 o 
   5   0   0       51.58       59.32      1.40 o 
   6   0   0      797.02      768.76     15.98 o 
   7   0   0        2.04        3.44      1.01 o 
   8   0   0       31.43       33.71      2.27 o 
   9   0   0      101.10      108.67      4.73 o 
  10   0   0        0.99       -0.62      1.27 o 
 -10   1   0       97.29      102.96      5.05 o 
  -9   1   0        1.50       -1.53      2.56 o 
  -8   1   0        4.03        2.24      1.15 o 
  -7   1   0      247.68      233.91      7.49 o 
  -6   1   0      780.15      788.20     16.51 o 
  -5   1   0      630.28      617.46     10.87 o 
  -4   1   0     1101.56     1056.69     16.24 o 
  -3   1   0      389.41      452.99      9.22 o 
  -2   1   0     5262.52     5196.34     88.65 o 
  -1   1   0     2589.77     2590.11     92.29 o 
   0   1   0     3809.09     3667.88     48.87 o 
   1   1   0     2202.41     2230.10     35.83 o 
   2   1   0     1996.57     1955.87     46.89 o 
   3   1   0     1465.84     1513.65     31.63 o 
   4   1   0      498.25      482.73     10.64 o 
   5   1   0        2.91        3.96      0.73 o 
   6   1   0      347.14      346.11      9.44 o 
   7   1   0      481.30      496.85     18.10 o 
   8   1   0       82.52       73.00      3.05 o 
   9   1   0       16.75       13.43      1.61 o 
  10   1   0       30.45       35.84      3.29 o 
 -10   2   0       15.55       19.67      3.66 o 
  -9   2   0      268.27      250.88      8.77 o 
  -8   2   0       54.18       57.03      3.31 o 
  -7   2   0      105.69      105.62      4.62 o 
  -6   2   0       26.91       21.99      1.42 o 
  -5   2   0     1373.76     1322.93     23.27 o 
  -4   2   0      614.05      675.82     10.73 o 
  -3   2   0     9805.51     9974.16    133.42 o 
  -2   2   0      594.96      668.55     12.81 o 
  -1   2   0      692.53      750.70     15.40 o 
   0   2   0     3356.68     3366.59     37.67 o 
   1   2   0    26857.77    25330.35    357.03 o 
   2   2   0     1318.26     1376.13     22.24 o 
   3   2   0      983.23      970.49     18.74 o 
   4   2   0     1319.05     1340.29     25.82 o 
   5   2   0      125.39      129.79      2.52 o 
   6   2   0      188.95      184.25      3.62 o 
   7   2   0       11.24       12.64      0.76 o 
   8   2   0        0.04       -0.05      0.82 o 
   9   2   0       62.29       69.18      3.24 o 
  10   2   0       70.53       70.93      4.08 o 
 -10   3   0       18.24       22.41      6.69 o 
  -9   3   0      188.95      190.85      7.40 o 
  -8   3   0      183.25      181.33      7.90 o 
  -7   3   0     1750.41     1626.85     30.73 o 
  -6   3   0        2.61        4.85      0.91 o 
  -5   3   0      232.65      236.95      5.07 o 
  -4   3   0      378.34      359.74      6.50 o 
  -3   3   0      395.38      311.38      4.76 o 
  -2   3   0     1137.58     1137.51     14.72 o 
  -1   3   0    10124.39     9975.13    146.88 o 
   0   3   0       99.17      109.07      1.88 o 
   1   3   0      681.87      737.07     11.32 o 
   2   3   0      730.82      666.98      9.71 o 
   3   3   0      785.60      785.67     13.04 o 
   4   3   0       89.15       88.29      2.10 o 
   5   3   0      467.53      476.50      7.40 o 
   6   3   0      508.79      490.01     10.22 o 
   7   3   0        1.11        2.03      0.71 o 
   8   3   0      379.45      375.88     13.42 o 
   9   3   0        0.93       -0.03      1.06 o 
  10   3   0        5.76        2.33      1.49 o 
 -10   4   0        0.69        3.32      1.91 o 
  -9   4   0        1.19        0.15      1.45 o 
  -8   4   0      586.03      582.38     13.39 o 
  -7   4   0      353.52      345.75      8.55 o 
  -6   4   0       45.00       47.43      2.27 o 
  -5   4   0       20.40       17.09      1.36 o 
  -4   4   0      604.18      630.21     15.53 o 
  -3   4   0     1470.27     1570.28     19.76 o 
  -2   4   0     1287.03     1342.94     16.25 o 
  -1   4   0     1084.94     1114.84     12.90 o 
   0   4   0      465.96      413.50      5.80 o 
   1   4   0     3796.07     3859.22     43.59 o 
   2   4   0       24.63       26.34      0.81 o 
   3   4   0       37.99       40.63      0.88 o 
   4   4   0      271.22      259.66      3.71 o 
   5   4   0      670.38      702.47     11.98 o 
   6   4   0      273.55      274.93      6.17 o 
   7   4   0      121.23      131.80      4.04 o 
   8   4   0        0.32        0.90      0.84 o 
   9   4   0       44.10       45.42      3.63 o 
 -10   5   0      119.76      125.36      6.43 o 
  -9   5   0        0.44        2.58      1.77 o 
  -8   5   0       25.06       25.21      2.18 o 
  -7   5   0        4.67        6.74      1.37 o 
  -6   5   0     1005.00      934.34     20.14 o 
  -5   5   0        0.70       -0.44      0.67 o 
  -4   5   0     2407.91     2563.22     35.96 o 
  -3   5   0        2.20        4.03      0.73 o 
  -2   5   0      401.94      447.21      5.50 o 
  -1   5   0     1328.08     1306.84     14.40 o 
   0   5   0      555.51      515.80      7.23 o 
   1   5   0       23.78       39.89      0.85 o 
   2   5   0     2496.94     2632.31     35.72 o 
   3   5   0     1977.02     1930.07     27.99 o 
   4   5   0        1.71        1.31      0.48 o 
   5   5   0      135.41      132.85      2.90 o 
   6   5   0       46.43       47.18      1.98 o 
   7   5   0       20.74       17.96      2.68 o 
   8   5   0       45.34       56.43      4.74 o 
   9   5   0       17.46       17.25      2.54 o 
  -9   6   0       17.83       16.84      2.16 o 
  -8   6   0      224.09      221.54      6.88 o 
  -7   6   0        5.07        1.95      1.19 o 
  -6   6   0        2.31        1.74      1.11 o 
  -5   6   0       36.13       33.50      2.80 o 
  -4   6   0      563.97      554.07     10.31 o 
  -3   6   0      991.22      990.55     14.58 o 
  -2   6   0     2723.23     2813.02     37.05 o 
  -1   6   0      109.57      126.33      2.02 o 
   0   6   0        8.48       12.57      0.72 o 
   1   6   0      723.59      693.21      9.02 o 
   2   6   0      649.83      654.85      9.40 o 
   3   6   0       30.92       34.81      1.46 o 
   4   6   0       52.37       48.78      2.16 o 
   5   6   0       54.70       48.09      1.64 o 
   6   6   0       33.53       33.23      1.36 o 
   7   6   0      163.74      165.76      4.66 o 
   8   6   0        0.21        1.22      1.17 o 
  -9   7   0      138.60      137.53      5.37 o 
  -8   7   0       42.79       39.76      2.99 o 
  -7   7   0       85.12       88.26      4.34 o 
  -6   7   0       29.97       32.27      3.05 o 
  -5   7   0       14.05       19.74      1.43 o 
  -4   7   0        2.61        1.95      1.11 o 
  -3   7   0      503.12      504.55      9.08 o 
  -2   7   0      382.50      380.85      6.35 o 
  -1   7   0      721.55      736.90     10.04 o 
   0   7   0      698.49      682.61     10.22 o 
   1   7   0      175.91      174.31      3.51 o 
   2   7   0       42.73       43.05      1.49 o 
   3   7   0      423.31      409.36      7.23 o 
   4   7   0       14.79       14.18      1.47 o 
   5   7   0       70.50       76.15      2.43 o 
   6   7   0       54.82       55.28      1.90 o 
   7   7   0       55.93       55.72      2.58 o 
   8   7   0       16.49       15.67      3.31 o 
  -9   8   0        3.82        7.41      3.05 o 
  -8   8   0        2.42        2.60      2.18 o 
  -7   8   0      151.36      155.91      6.42 o 
  -6   8   0       77.59       79.88      8.18 o 
  -5   8   0      319.74      329.67      8.48 o 
  -4   8   0        2.38        1.68      1.14 o 
  -3   8   0       21.56       18.65      2.37 o 
  -2   8   0      241.55      237.56      7.46 o 
  -1   8   0      277.23      270.75      5.11 o 
   0   8   0       30.17       33.75      1.53 o 
   1   8   0      126.79      133.40      4.44 o 
   2   8   0      324.15      314.89      6.03 o 
   3   8   0        2.10        0.98      0.80 o 
   4   8   0      101.14      106.13      4.90 o 
   5   8   0       16.90       17.20      1.80 o 
   6   8   0        0.30       -0.74      0.82 o 
   7   8   0       46.44       47.93      2.82 o 
  -8   9   0        2.97        2.92      2.55 o 
  -7   9   0        9.67       11.11      2.52 o 
  -6   9   0       48.03       54.46      3.80 o 
  -5   9   0      119.59      121.44      4.46 o 
  -4   9   0        2.38        3.11      1.35 o 
  -3   9   0       17.74       17.50      1.75 o 
  -2   9   0        5.10        8.14      1.22 o 
  -1   9   0        1.56        0.12      0.78 o 
   0   9   0      354.76      370.44      6.67 o 
   1   9   0       50.38       48.06      2.45 o 
   2   9   0       25.65       23.85      1.54 o 
   3   9   0       61.53       58.15      2.49 o 
   4   9   0      162.63      150.93      4.22 o 
   5   9   0       68.80       77.46      2.86 o 
   6   9   0       64.94       68.07      5.29 o 
  -7  10   0        2.85        1.77      2.40 o 
  -6  10   0        0.23       -1.65      2.00 o 
  -5  10   0       20.02       19.47      2.10 o 
  -4  10   0       48.12       49.20      5.15 o 
  -3  10   0        8.99        8.21      2.01 o 
  -2  10   0       99.44      102.99      4.87 o 
  -1  10   0      254.24      238.49      5.03 o 
   0  10   0       55.42       53.25      2.36 o 
   1  10   0       21.34       24.27      1.75 o 
   2  10   0       80.01       80.13      2.83 o 
   3  10   0        1.63        2.10      1.22 o 
   4  10   0       16.17       17.78      2.62 o 
   5  10   0       28.79       20.42      2.40 o 
  -6  11   0        9.32        9.34      2.66 o 
  -5  11   0       24.00       31.89      2.59 o 
  -4  11   0        0.70        0.64      1.90 o 
  -3  11   0       16.87       22.00      2.78 o 
  -2  11   0        6.50        1.90      1.75 o 
  -1  11   0        0.42        0.57      1.24 o 
   0  11   0       57.68       67.76      2.83 o 
   1  11   0       71.85       69.97      2.84 o 
   2  11   0       13.37       14.88      2.30 o 
   3  11   0       15.57       12.47      2.23 o 
  -4  12   0       27.58       21.67      4.53 o 
  -3  12   0       12.26        9.63      2.52 o 
  -2  12   0        8.64       11.76      2.42 o 
  -1  12   0       73.34       76.20      4.90 o 
   0  12   0        4.08        2.03      2.69 o 
   1  12   0        2.90        4.06      2.02 o 
  -2 -12   1        1.48        0.57      1.87 o 
  -1 -12   1       21.39       24.42      2.44 o 
   0 -12   1       13.53       10.28      1.91 o 
   1 -12   1        0.09        0.39      1.54 o 
   2 -12   1        0.35        1.26      1.96 o 
   3 -12   1       13.48       14.00      2.77 o 
   4 -12   1        2.71        0.77      2.17 o 
  -4 -11   1        6.16        6.95      2.31 o 
  -3 -11   1        4.93        3.20      1.71 o 
  -2 -11   1        5.85        3.20      1.27 o 
  -1 -11   1       86.28      101.25      3.40 o 
   0 -11   1        7.16        5.83      1.34 o 
   1 -11   1      147.10      150.98      5.63 o 
   2 -11   1        8.38        4.86      2.04 o 
   3 -11   1        0.58        1.29      1.84 o 
   4 -11   1       53.11       52.15      6.76 o 
   5 -11   1       13.62       13.96      2.12 o 
   6 -11   1        1.96       -0.34      2.21 o 
  -5 -10   1       10.65        7.29      1.84 o 
  -4 -10   1       34.08       34.19      3.10 o 
  -3 -10   1      103.31       98.85      3.15 o 
  -2 -10   1        3.85        3.75      1.17 o 
  -1 -10   1        3.27        3.02      1.12 o 
   0 -10   1       30.54       27.34      1.83 o 
   1 -10   1       62.86       63.41      3.90 o 
   2 -10   1      249.10      250.86      7.53 o 
   3 -10   1       46.50       54.60      3.56 o 
   4 -10   1       11.24       12.77      1.82 o 
   5 -10   1        5.71        5.85      1.70 o 
   6 -10   1       25.41       27.89      3.19 o 
   7 -10   1        6.31        9.82      2.86 o 
  -6  -9   1        7.04       10.19      1.71 o 
  -5  -9   1        7.67        7.80      2.04 o 
  -4  -9   1      164.49      171.57      4.78 o 
  -3  -9   1       12.63       15.64      2.06 o 
  -2  -9   1      125.79      134.73      3.48 o 
  -1  -9   1       61.71       62.68      2.31 o 
   0  -9   1       72.92       62.06      2.15 o 
   1  -9   1      104.67      100.89      2.78 o 
   2  -9   1       82.53       84.46      3.37 o 
   3  -9   1        8.82        5.47      1.35 o 
   4  -9   1      160.39      149.50      5.48 o 
   5  -9   1      183.27      195.67      5.99 o 
   6  -9   1        2.00        4.09      2.10 o 
   7  -9   1        9.77       10.69      2.56 o 
   8  -9   1        6.51       11.43      2.89 o 
  -7  -8   1       20.71       20.49      1.91 o 
  -6  -8   1      121.33      119.88      4.96 o 
  -5  -8   1       23.83       22.61      1.48 o 
  -4  -8   1        0.15        0.05      0.72 o 
  -3  -8   1       79.61       87.44      2.52 o 
  -2  -8   1      302.28      300.77      5.82 o 
  -1  -8   1       99.84      104.21      2.81 o 
   0  -8   1      187.69      179.42      3.76 o 
   1  -8   1       22.41       18.22      1.36 o 
   2  -8   1      109.60      100.93      2.53 o 
   3  -8   1      915.79      918.52     21.41 o 
   4  -8   1      173.61      180.55      7.08 o 
   5  -8   1        0.44        1.70      1.18 o 
   6  -8   1       29.82       41.33      5.50 o 
   7  -8   1        6.80        8.44      2.43 o 
   8  -8   1        2.13        1.30      2.09 o 
  -8  -7   1        3.25        2.48      1.27 o 
  -7  -7   1       66.28       68.57      2.79 o 
  -6  -7   1       35.94       35.45      1.98 o 
  -5  -7   1       85.94       87.20      2.52 o 
  -4  -7   1      106.86      103.54      2.58 o 
  -3  -7   1      131.89      117.36      4.01 o 
  -2  -7   1       65.23       62.90      2.10 o 
  -1  -7   1      175.73      191.10      3.75 o 
   0  -7   1      534.65      527.61      8.13 o 
   1  -7   1     1345.48     1332.19     16.96 o 
   2  -7   1      424.13      414.71      6.84 o 
   3  -7   1       10.11       13.54      0.99 o 
   4  -7   1        1.39        1.78      1.16 o 
   5  -7   1      115.35      125.74      3.48 o 
   6  -7   1        0.07        0.47      1.16 o 
   7  -7   1       53.42       59.07      3.00 o 
   8  -7   1       39.64       37.94      2.62 o 
   9  -7   1       17.27       17.80      3.13 o 
  -8  -6   1       30.91       30.46      2.17 o 
  -7  -6   1        0.83        2.97      1.34 o 
  -6  -6   1      138.21      130.61      4.27 o 
  -5  -6   1      269.12      252.08      4.94 o 
  -4  -6   1       22.43       16.72      0.92 o 
  -3  -6   1      711.57      710.61     11.55 o 
  -2  -6   1      487.09      489.35      7.51 o 
  -1  -6   1       12.24       11.90      0.66 o 
   0  -6   1      292.33      281.92      4.45 o 
   1  -6   1      398.66      396.27      5.19 o 
   2  -6   1        1.18        2.39      0.43 o 
   3  -6   1     1741.80     1714.92     21.10 o 
   4  -6   1      807.69      823.88     14.79 o 
   5  -6   1       83.91       92.99      2.83 o 
   6  -6   1      219.93      238.47      7.12 o 
   7  -6   1      169.07      186.03      8.66 o 
   8  -6   1       31.85       29.10      3.09 o 
   9  -6   1        0.49        1.60      1.91 o 
  -9  -5   1       90.69       93.52      7.18 o 
  -8  -5   1       81.43       83.40      3.85 o 
  -7  -5   1      132.02      127.56      5.59 o 
  -6  -5   1       25.26       23.05      2.40 o 
  -5  -5   1      146.69      137.60      3.44 o 
  -4  -5   1     1038.51     1027.20     13.73 o 
  -3  -5   1     1049.41     1021.62     13.66 o 
  -2  -5   1     1146.14     1132.39     15.77 o 
  -1  -5   1      111.05      134.99      1.90 o 
   0  -5   1       39.03       29.55      0.90 o 
   1  -5   1      592.55      626.37      7.19 o 
   2  -5   1     2822.82     2731.34     31.32 o 
   3  -5   1        5.88        8.41      0.65 o 
   4  -5   1      254.49      267.82      5.20 o 
   5  -5   1       75.68       93.36      5.53 o 
   6  -5   1      166.08      164.63      6.01 o 
   7  -5   1      107.97      110.23      3.99 o 
   8  -5   1      132.24      133.50      6.10 o 
   9  -5   1        0.25        0.58      1.55 o 
  10  -5   1        1.97       -0.06      2.20 o 
  -9  -4   1        0.73        0.30      1.27 o 
  -8  -4   1      256.06      243.88     11.61 o 
  -7  -4   1      109.98      109.22      4.98 o 
  -6  -4   1      873.66      852.26     22.56 o 
  -5  -4   1     1043.02     1043.08     21.19 o 
  -4  -4   1       41.67       43.09      1.41 o 
  -3  -4   1      104.11      124.88      2.03 o 
  -2  -4   1      769.82      732.65     10.26 o 
  -1  -4   1      124.32      175.52      2.47 o 
   0  -4   1     2705.92     2810.56     34.37 o 
   1  -4   1      969.01     1028.85     11.41 o 
   2  -4   1        2.12        3.56      0.35 o 
   3  -4   1     2645.99     2869.95     41.80 o 
   4  -4   1     1252.36     1236.51     19.56 o 
   5  -4   1       54.97       54.30      4.14 o 
   6  -4   1      438.58      432.76     10.09 o 
   7  -4   1      318.54      352.05      8.70 o 
   8  -4   1      385.26      392.45     12.51 o 
   9  -4   1      163.54      164.94      6.95 o 
  10  -4   1       14.44       12.09      2.58 o 
 -10  -3   1       27.30       32.69      3.04 o 
  -9  -3   1        1.16        1.09      0.91 o 
  -8  -3   1      139.47      146.77      4.28 o 
  -7  -3   1      286.27      297.37     12.69 o 
  -6  -3   1      372.16      351.55     10.38 o 
  -5  -3   1       26.46       26.22      1.55 o 
  -4  -3   1      751.57      762.44     15.51 o 
  -3  -3   1      752.00      722.89     12.23 o 
  -2  -3   1     1660.90     1855.84     29.88 o 
  -1  -3   1     3140.99     3201.07     47.82 o 
   0  -3   1      486.49      517.55      6.87 o 
   1  -3   1      126.55      143.29      2.92 o 
   2  -3   1     4255.46     4172.17     71.96 o 
   3  -3   1     1991.19     2088.96     26.91 o 
   4  -3   1        3.79        4.98      0.56 o 
   5  -3   1     1308.73     1369.95     24.28 o 
   6  -3   1      148.92      162.00      4.19 o 
   7  -3   1       27.43       28.20      1.86 o 
   8  -3   1       10.67       10.53      1.91 o 
   9  -3   1       96.97      108.21      5.32 o 
  10  -3   1        0.33        3.39      1.93 o 
 -10  -2   1       64.34       69.19      8.41 o 
  -9  -2   1      171.21      173.36      5.43 o 
  -8  -2   1        9.41       14.06      1.88 o 
  -7  -2   1       38.82       35.53      3.77 o 
  -6  -2   1       38.09       40.74      3.04 o 
  -5  -2   1     2947.89     2941.70     48.70 o 
  -4  -2   1      779.88      788.87     15.91 o 
  -3  -2   1      222.10      203.78      5.89 o 
  -2  -2   1      550.57      634.45     12.37 o 
  -1  -2   1        8.81       12.93      0.62 o 
   0  -2   1     3051.24     3375.62     54.78 o 
   1  -2   1       13.11       10.03      0.89 o 
   2  -2   1      160.90      169.89      3.19 o 
   3  -2   1      328.91      359.72      6.81 o 
   4  -2   1     3681.35     3718.07     55.92 o 
   5  -2   1     1529.43     1517.58     26.56 o 
   6  -2   1      397.22      386.02      9.11 o 
   7  -2   1        2.69        4.23      1.25 o 
   8  -2   1       28.50       22.05      3.11 o 
   9  -2   1       21.50       26.27      4.48 o 
  10  -2   1       44.07       44.36      3.62 o 
 -10  -1   1       22.15       25.43      2.26 o 
  -9  -1   1       65.31       66.03      3.02 o 
  -8  -1   1        0.46       -0.32      0.78 o 
  -7  -1   1      429.27      419.15     11.41 o 
  -6  -1   1      128.39      116.58      3.10 o 
  -5  -1   1      194.76      237.69      5.09 o 
  -4  -1   1       68.53       73.41      4.14 o 
  -3  -1   1      550.88      546.44     11.70 o 
  -2  -1   1       40.76       47.66      3.21 o 
  -1  -1   1     1630.98     1582.91     61.13 o 
   0  -1   1     9051.28     8519.18    140.29 o 
   1  -1   1     2491.12     2638.64     52.94 o 
   2  -1   1     8378.83     8132.53    121.55 o 
   3  -1   1     4585.88     4612.50     88.46 o 
   4  -1   1        3.03        4.08      0.89 o 
   5  -1   1        5.29        5.04      1.73 o 
   6  -1   1     2133.29     2244.40     44.92 o 
   7  -1   1      186.06      185.16      6.32 o 
   8  -1   1      523.03      514.60     15.01 o 
   9  -1   1       29.75       26.04      2.52 o 
  10  -1   1        0.59        0.66      1.86 o 
 -10   0   1       32.28       33.74      2.69 o 
  -9   0   1        3.91        5.34      1.69 o 
  -8   0   1      305.93      323.45      9.70 o 
  -7   0   1      240.48      255.21      6.17 o 
  -6   0   1        1.15        1.77      0.93 o 
  -5   0   1     1081.72     1088.38     13.77 o 
  -4   0   1     3398.14     3460.14     52.82 o 
  -3   0   1       31.04       42.01      1.69 o 
  -2   0   1      384.07      408.98     10.67 o 
  -1   0   1      290.28      308.74      6.91 o 
   0   0   1        2.41        2.77      0.22 o 
   1   0   1     3012.01     3125.20     78.23 o 
   2   0   1      791.25      840.14     14.46 o 
   3   0   1      304.06      327.63      5.98 o 
   4   0   1     3850.65     3954.46     67.39 o 
   5   0   1      448.37      464.10      7.50 o 
   6   0   1        0.25        7.32      3.15 o 
   7   0   1       15.74       13.42      1.47 o 
   8   0   1      240.36      257.68      8.40 o 
   9   0   1       34.49       38.94      2.90 o 
  10   0   1      251.40      253.25     11.36 o 
 -10   1   1       54.37       59.79      5.92 o 
  -9   1   1       47.85       46.32      3.52 o 
  -8   1   1       28.59       27.39      2.14 o 
  -7   1   1        8.37        7.29      1.15 o 
  -6   1   1     1531.01     1532.23     30.86 o 
  -5   1   1       70.76       59.22      1.47 o 
  -4   1   1       19.37       36.58      1.21 o 
  -3   1   1     1436.30     1357.68     26.51 o 
  -2   1   1      687.40      707.93     11.82 o 
  -1   1   1     2500.43     2409.21     51.48 o 
   0   1   1      345.70      346.11      4.70 o 
   1   1   1        6.58        1.33      0.31 o 
   3   1   1    10599.95    10590.17    155.66 o 
   4   1   1     2235.07     2279.70     33.82 o 
   5   1   1      604.24      607.49     10.94 o 
   6   1   1      239.53      253.51      7.48 o 
   7   1   1       21.86       25.32      1.69 o 
   8   1   1        2.32        1.65      2.11 o 
   9   1   1       97.65       90.76      4.00 o 
  10   1   1       86.66       94.52      4.52 o 
 -10   2   1       64.69       63.58      4.93 o 
  -9   2   1        5.37        8.62      3.10 o 
  -8   2   1      394.83      380.56      9.14 o 
  -7   2   1      478.32      495.87     11.13 o 
  -6   2   1      259.90      269.90      6.51 o 
  -5   2   1      364.49      340.65      6.61 o 
  -4   2   1      971.28      943.22     14.68 o 
  -3   2   1       51.36       30.98      1.74 o 
  -2   2   1        3.66        4.97      0.36 o 
  -1   2   1     1793.52     1800.22     34.45 o 
   0   2   1       12.48       15.38      0.36 o 
   1   2   1    29984.08    27861.01    389.60 o 
   2   2   1      615.13      642.50      9.38 o 
   3   2   1      258.33      260.15      3.62 o 
   4   2   1      478.38      488.05      6.56 o 
   5   2   1     2645.69     2583.81     36.68 o 
   6   2   1       93.45       79.09      2.16 o 
   7   2   1      395.41      392.42      7.97 o 
   8   2   1        2.44        2.33      0.72 o 
   9   2   1       36.68       37.40      3.00 o 
  10   2   1        2.76        1.73      1.52 o 
 -10   3   1       17.35       14.54      2.36 o 
  -9   3   1       84.14      105.80      5.05 o 
  -8   3   1      230.42      236.37      6.45 o 
  -7   3   1       97.92      106.74      3.67 o 
  -6   3   1      445.72      413.00     14.47 o 
  -5   3   1     1033.87      985.57     19.12 o 
  -4   3   1     1294.85     1356.09     22.09 o 
  -3   3   1      233.60      251.35      4.42 o 
  -2   3   1       98.93       72.88      2.40 o 
  -1   3   1      168.17      182.54      3.18 o 
   0   3   1     1406.06     1366.89     15.08 o 
   1   3   1     4393.35     4335.05     56.64 o 
   2   3   1      408.49      426.87      6.45 o 
   3   3   1     1192.50     1154.92     14.98 o 
   4   3   1       93.14      109.77      1.63 o 
   5   3   1      157.40      151.94      2.72 o 
   6   3   1        1.54        1.99      0.71 o 
   7   3   1      669.78      698.75     13.30 o 
   8   3   1       25.47       27.26      1.50 o 
   9   3   1       85.59       91.06      3.05 o 
 -10   4   1        7.41        8.32      2.19 o 
  -9   4   1       30.38       36.24      3.16 o 
  -8   4   1       64.62       52.56      2.76 o 
  -7   4   1      276.94      264.66      7.68 o 
  -6   4   1      119.01      128.19      4.03 o 
  -5   4   1      148.75      136.29      6.09 o 
  -4   4   1     2718.46     2691.34     36.98 o 
  -3   4   1      231.87      221.19      7.88 o 
  -2   4   1     1860.20     1892.50     22.54 o 
  -1   4   1       63.42       58.89      1.01 o 
   0   4   1     1439.36     1393.02     15.28 o 
   1   4   1       38.01       38.74      0.94 o 
   2   4   1    15249.33    15478.98    216.67 o 
   3   4   1      704.54      753.74     10.24 o 
   4   4   1      130.68      126.32      2.73 o 
   5   4   1        9.94        9.89      0.73 o 
   6   4   1       19.61       23.31      1.07 o 
   7   4   1        0.32        0.52      0.60 o 
   8   4   1      127.06      132.69      4.67 o 
   9   4   1       48.94       55.24      3.39 o 
 -10   5   1        3.25        3.68      2.12 o 
  -9   5   1       17.98       20.41      2.19 o 
  -8   5   1      146.16      150.11      7.93 o 
  -7   5   1        8.38        9.01      2.26 o 
  -6   5   1       85.26       69.94      2.83 o 
  -5   5   1      295.78      299.35      6.83 o 
  -4   5   1      799.86      797.35     12.69 o 
  -3   5   1      151.68      166.59      3.27 o 
  -2   5   1     3138.90     3126.85     36.08 o 
  -1   5   1       15.43       11.48      0.45 o 
   0   5   1     2809.27     2717.01     33.13 o 
   1   5   1      203.06      212.20      3.07 o 
   2   5   1     1043.50     1015.12     14.62 o 
   3   5   1       49.92       50.77      2.86 o 
   4   5   1      906.89      905.63     15.21 o 
   5   5   1      129.29      124.75      2.88 o 
   6   5   1      193.73      203.59      4.25 o 
   7   5   1       19.96       16.29      1.69 o 
   8   5   1       60.51       60.77      3.26 o 
   9   5   1        6.31        4.30      1.60 o 
 -10   6   1       22.83       25.97      3.94 o 
  -9   6   1       24.09       24.45      2.78 o 
  -8   6   1       87.12       96.69      4.53 o 
  -7   6   1      402.33      379.03      9.64 o 
  -6   6   1      550.74      511.51     10.98 o 
  -5   6   1        5.62        8.45      0.98 o 
  -4   6   1        8.02        6.56      0.95 o 
  -3   6   1      287.70      273.00      4.31 o 
  -2   6   1        4.52        4.00      0.53 o 
  -1   6   1     1277.15     1206.15     14.80 o 
   0   6   1      630.30      614.61      9.16 o 
   1   6   1       97.73      103.58      2.12 o 
   2   6   1     1027.36     1010.18     14.13 o 
   3   6   1      350.28      339.52      6.07 o 
   4   6   1        9.76       11.02      0.94 o 
   5   6   1       86.07       81.46      2.33 o 
   6   6   1      215.09      223.45      4.70 o 
   7   6   1       12.64       12.13      1.57 o 
   8   6   1        9.15        6.65      1.66 o 
  -9   7   1       17.26       17.10      2.34 o 
  -8   7   1       11.55       12.22      1.81 o 
  -7   7   1      208.90      227.10      6.18 o 
  -6   7   1        6.08        2.37      1.28 o 
  -5   7   1     1078.54     1034.28     18.39 o 
  -4   7   1        5.07        3.09      1.07 o 
  -3   7   1      373.20      367.49      6.95 o 
  -2   7   1        4.14        1.29      0.75 o 
  -1   7   1      395.92      385.65      5.66 o 
   0   7   1      148.26      146.86      3.41 o 
   1   7   1     1813.82     1755.71     26.06 o 
   2   7   1      124.45      120.30      2.95 o 
   3   7   1       58.88       60.79      2.21 o 
   4   7   1      112.07       97.16      2.86 o 
   5   7   1       50.83       48.28      2.84 o 
   6   7   1        9.20        9.20      1.07 o 
   7   7   1       14.74       16.58      2.25 o 
  -9   8   1      134.08      142.03      9.18 o 
  -8   8   1        2.99        3.66      2.16 o 
  -7   8   1        1.46        0.43      1.85 o 
  -6   8   1      118.62      116.43      6.60 o 
  -5   8   1      291.84      287.74      7.64 o 
  -4   8   1       16.09       18.60      1.71 o 
  -3   8   1      110.31      114.85      6.38 o 
  -2   8   1      370.17      369.54      7.33 o 
  -1   8   1      381.66      385.52      6.75 o 
   0   8   1       45.15       42.10      1.64 o 
   1   8   1      304.03      286.71      5.64 o 
   2   8   1        1.13        3.19      0.90 o 
   3   8   1      328.22      326.05      7.05 o 
   4   8   1        4.97        2.70      0.95 o 
   5   8   1        1.06        0.00      0.92 o 
   6   8   1       39.76       40.19      2.88 o 
   7   8   1       11.71        9.01      1.92 o 
  -8   9   1       68.30       68.12      4.60 o 
  -7   9   1       13.04       12.41      2.64 o 
  -6   9   1        0.57       -1.24      2.22 o 
  -5   9   1       15.66       16.82      1.90 o 
  -4   9   1       78.45       67.30      4.74 o 
  -3   9   1        4.77        5.31      1.31 o 
  -2   9   1      455.26      435.58     11.91 o 
  -1   9   1      120.78      136.07      3.60 o 
   0   9   1        0.00        0.86      0.87 o 
   1   9   1       47.44       54.98      2.24 o 
   2   9   1       64.85       63.31      2.33 o 
   3   9   1       72.67       70.11      2.81 o 
   4   9   1      107.42       97.68      3.32 o 
   5   9   1      114.60      111.00      4.49 o 
   6   9   1        1.19       -0.75      1.34 o 
  -7  10   1        0.09        0.90      2.27 o 
  -6  10   1      126.73      128.21      6.37 o 
  -5  10   1        2.07       -0.58      1.41 o 
  -4  10   1        3.42        0.69      1.38 o 
  -3  10   1       19.54       13.92      2.29 o 
  -2  10   1       68.01       66.24      4.15 o 
  -1  10   1       22.59       26.43      1.82 o 
   0  10   1      170.23      169.56      4.74 o 
   1  10   1       56.09       60.91      2.49 o 
   2  10   1        1.90        2.37      1.27 o 
   3  10   1       44.17       50.24      2.57 o 
   4  10   1       19.12       15.57      2.21 o 
   5  10   1        0.13       -0.98      1.64 o 
  -6  11   1       48.42       53.82      4.18 o 
  -5  11   1        4.55        2.25      1.67 o 
  -4  11   1       56.32       62.24      6.32 o 
  -3  11   1        0.32        0.10      1.75 o 
  -2  11   1        0.24        0.46      1.74 o 
  -1  11   1       45.96       53.38      2.55 o 
   0  11   1       41.79       39.33      2.54 o 
   1  11   1       35.35       39.87      2.49 o 
   2  11   1       39.61       36.88      3.59 o 
   3  11   1        1.09       -1.20      1.94 o 
  -4  12   1        0.65       -0.37      1.99 o 
  -3  12   1       31.25       29.26      3.25 o 
  -2  12   1        3.13        5.36      2.27 o 
  -1  12   1        4.17        9.37      2.06 o 
   0  12   1       24.33       25.22      2.91 o 
   1  12   1       20.62       19.72      6.32 o 
  -2 -12   2       30.16       32.51      2.89 o 
  -1 -12   2        0.60       -0.04      1.49 o 
   0 -12   2        4.37        4.51      1.65 o 
   1 -12   2       94.22       82.76      4.06 o 
   2 -12   2       15.74       18.38      2.77 o 
   3 -12   2       14.34       16.41      3.01 o 
   4 -12   2        2.67        3.90      2.27 o 
  -4 -11   2       24.96       29.65      3.16 o 
  -3 -11   2        9.19        8.54      1.76 o 
  -2 -11   2        0.31        2.06      1.17 o 
  -1 -11   2       36.91       31.15      2.02 o 
   0 -11   2       54.53       59.84      2.94 o 
   1 -11   2        6.01        4.00      1.21 o 
   2 -11   2       25.12       17.21      4.12 o 
   3 -11   2       87.06       84.63      6.76 o 
   4 -11   2       20.36       19.05      2.76 o 
   5 -11   2       67.47       71.84      5.11 o 
   6 -11   2        0.26       -1.38      2.21 o 
  -5 -10   2        8.87        8.52      2.03 o 
  -4 -10   2       10.11       13.67      1.71 o 
  -3 -10   2        0.06        0.37      1.01 o 
  -2 -10   2      390.51      396.17      7.74 o 
  -1 -10   2       52.39       54.47      2.35 o 
   0 -10   2       30.69       28.03      1.80 o 
   1 -10   2       18.29       16.85      1.44 o 
   2 -10   2       88.07       92.69     11.52 o 
   3 -10   2        9.97       11.77      2.20 o 
   4 -10   2      109.50      115.17      4.34 o 
   5 -10   2       21.47       18.35      2.44 o 
   6 -10   2       43.37       50.63      3.90 o 
   7 -10   2       10.18        9.27      2.90 o 
  -6  -9   2       10.33        9.22      1.20 o 
  -5  -9   2       10.37       10.14      1.26 o 
  -4  -9   2      160.72      158.13      3.83 o 
  -3  -9   2       16.07       17.41      1.44 o 
  -2  -9   2        5.89        8.19      1.11 o 
  -1  -9   2       72.01       62.82      2.58 o 
   0  -9   2      746.29      720.41     11.61 o 
   1  -9   2        3.92        4.03      0.94 o 
   2  -9   2       52.74       54.33      2.94 o 
   3  -9   2        2.69        2.27      1.22 o 
   4  -9   2      271.06      274.58      7.45 o 
   5  -9   2       44.38       43.83      2.71 o 
   6  -9   2      195.01      209.13     12.26 o 
   7  -9   2        1.94        3.77      2.29 o 
   8  -9   2        5.08        6.74      2.88 o 
  -7  -8   2       98.81      100.90      3.86 o 
  -6  -8   2        7.69        4.60      0.88 o 
  -5  -8   2      149.85      149.35      3.81 o 
  -4  -8   2       46.61       47.61      1.87 o 
  -3  -8   2      117.06      108.22      3.03 o 
  -2  -8   2      236.10      228.77      4.72 o 
  -1  -8   2      401.76      403.79      7.43 o 
   0  -8   2      448.23      452.21      7.65 o 
   1  -8   2       38.29       35.34      1.97 o 
   2  -8   2      234.95      226.78      4.35 o 
   3  -8   2       91.62       84.41      5.77 o 
   4  -8   2        8.80        9.41      1.48 o 
   5  -8   2        2.71        1.37      1.21 o 
   6  -8   2       12.71       13.64      2.46 o 
   7  -8   2      141.62      156.20      8.01 o 
   8  -8   2       78.78       92.69      6.05 o 
  -8  -7   2        4.71        5.69      1.30 o 
  -7  -7   2       54.04       53.70      2.36 o 
  -6  -7   2        1.42        0.67      0.84 o 
  -5  -7   2       41.97       46.00      2.41 o 
  -4  -7   2       95.99       90.96      2.36 o 
  -3  -7   2     1630.74     1591.58     24.74 o 
  -2  -7   2       44.47       42.95      1.60 o 
  -1  -7   2        9.79        7.35      0.77 o 
   0  -7   2       17.44       19.57      1.00 o 
   1  -7   2      585.05      561.61      9.87 o 
   2  -7   2        0.40       -0.17      0.52 o 
   3  -7   2      883.53      851.00     22.18 o 
   4  -7   2      389.13      381.60      9.23 o 
   5  -7   2        1.26        2.17      1.07 o 
   6  -7   2      253.05      261.45      6.76 o 
   7  -7   2       79.76       72.52      3.40 o 
   8  -7   2        9.19        7.99      1.77 o 
   9  -7   2       34.92       43.27      4.13 o 
  -9  -6   2        2.62        1.07      3.66 o 
  -8  -6   2       36.72       42.32      4.66 o 
  -7  -6   2       87.93       92.57      2.82 o 
  -6  -6   2        9.49        8.25      1.44 o 
  -5  -6   2       14.60       14.39      1.99 o 
  -4  -6   2       15.88       16.69      0.91 o 
  -3  -6   2     1254.51     1262.01     19.67 o 
  -2  -6   2      215.86      225.09      3.84 o 
  -1  -6   2     2781.13     2646.98     34.51 o 
   0  -6   2        0.89       -0.19      0.42 o 
   1  -6   2       52.11       63.26      1.35 o 
   2  -6   2       10.43        9.56      0.70 o 
   3  -6   2      532.36      542.84      7.55 o 
   4  -6   2      521.97      506.72      9.62 o 
   5  -6   2      291.73      297.27      6.28 o 
   6  -6   2        0.18        1.20      1.05 o 
   7  -6   2       78.98       84.95      4.80 o 
   8  -6   2       77.24       74.72     13.38 o 
   9  -6   2        7.12        5.94      2.32 o 
  -9  -5   2        0.33        1.06      2.37 o 
  -8  -5   2      172.67      176.48      9.27 o 
  -7  -5   2       56.37       56.79      3.69 o 
  -6  -5   2       57.29       55.02      3.40 o 
  -5  -5   2        3.49        5.09      1.85 o 
  -4  -5   2        4.55        3.31      0.44 o 
  -3  -5   2      772.99      789.15     11.16 o 
  -2  -5   2     1538.12     1527.51     21.06 o 
  -1  -5   2      113.76       99.36      1.66 o 
   0  -5   2     2236.94     2425.96     31.88 o 
   1  -5   2     3026.89     3146.26     35.85 o 
   2  -5   2      766.83      821.96      9.89 o 
   3  -5   2      251.42      267.20      3.89 o 
   4  -5   2      229.02      227.84      4.68 o 
   5  -5   2      442.50      364.67     18.55 o 
   6  -5   2      200.20      201.98      9.68 o 
   7  -5   2      181.81      178.83      6.53 o 
   8  -5   2        2.25        3.48      1.74 o 
   9  -5   2        1.31        2.25      1.87 o 
 -10  -4   2       82.69       81.96      7.04 o 
  -9  -4   2        5.43        5.62      2.81 o 
  -8  -4   2       14.87       12.19      3.00 o 
  -7  -4   2       99.78       88.20      4.30 o 
  -6  -4   2      546.68      543.31     12.00 o 
  -5  -4   2      298.69      283.21      6.85 o 
  -4  -4   2     2469.10     2453.80     35.41 o 
  -3  -4   2       49.01       63.65      1.49 o 
  -2  -4   2       28.43       21.86      0.73 o 
  -1  -4   2      991.52     1016.16     12.62 o 
   0  -4   2     3290.09     3213.03     37.27 o 
   1  -4   2        0.66        0.06      0.28 o 
   2  -4   2     1852.97     1900.11     20.98 o 
   3  -4   2      214.32      216.13      5.23 o 
   4  -4   2     1152.87     1131.99     18.84 o 
   5  -4   2      572.81      549.51     10.61 o 
   6  -4   2       35.13       31.83      1.95 o 
   7  -4   2        5.34        0.80      1.29 o 
   8  -4   2       88.08      113.35      5.40 o 
   9  -4   2       25.37       19.13      2.72 o 
  10  -4   2        0.61        0.93      2.14 o 
 -10  -3   2       47.09       49.46      2.65 o 
  -9  -3   2       13.60       16.24      3.59 o 
  -8  -3   2      153.23      148.58     12.85 o 
  -7  -3   2       34.98       34.51      7.11 o 
  -6  -3   2        7.64        8.86      1.02 o 
  -5  -3   2      140.56      133.60      3.81 o 
  -4  -3   2     1723.60     1741.88     34.12 o 
  -3  -3   2     1650.70     1594.11     26.30 o 
  -2  -3   2     5589.40     5586.79     90.40 o 
  -1  -3   2     1268.54     1434.21     24.77 o 
   0  -3   2      332.26      351.73      4.67 o 
   1  -3   2     2997.87     3170.18     40.48 o 
   2  -3   2     3205.79     3373.86     44.56 o 
   3  -3   2     1706.35     1607.14     22.92 o 
   4  -3   2      130.84      123.20      2.55 o 
   5  -3   2        3.83        2.40      0.63 o 
   6  -3   2        1.57        1.87      0.84 o 
   7  -3   2      121.38      134.31      7.49 o 
   8  -3   2        5.83        6.06      1.93 o 
   9  -3   2       25.05       23.20      2.81 o 
  10  -3   2       14.21       19.49      2.93 o 
 -10  -2   2       28.37       26.12      1.98 o 
  -9  -2   2      240.73      264.01      7.25 o 
  -8  -2   2        2.55        1.91      2.14 o 
  -7  -2   2      459.98      458.60     12.18 o 
  -6  -2   2       13.09       16.76      1.17 o 
  -5  -2   2      108.04      116.35      2.86 o 
  -4  -2   2      481.55      461.67      9.73 o 
  -3  -2   2      896.28      805.01     16.11 o 
  -2  -2   2     1777.71     1852.12     46.95 o 
  -1  -2   2     3512.95     3568.84     68.72 o 
   0  -2   2      311.94      278.00      6.04 o 
   1  -2   2      490.06      499.18      8.03 o 
   2  -2   2      149.74      170.83      2.85 o 
   3  -2   2      712.92      701.12     11.37 o 
   4  -2   2        9.34        5.24      1.08 o 
   5  -2   2     2989.62     2900.29     50.05 o 
   6  -2   2      763.42      732.22     19.92 o 
   7  -2   2      190.02      205.96      7.15 o 
   8  -2   2      210.16      243.74      8.59 o 
   9  -2   2      172.44      180.00      7.28 o 
  10  -2   2       12.69       12.82      2.53 o 
 -10  -1   2        0.87        0.50      1.12 o 
  -9  -1   2       22.12       17.94      1.66 o 
  -8  -1   2        1.42        1.39      0.79 o 
  -7  -1   2     1328.67     1353.92     20.36 o 
  -6  -1   2      550.36      544.14      9.07 o 
  -5  -1   2     1638.05     1715.32     26.67 o 
  -4  -1   2       36.07       35.46      1.11 o 
  -3  -1   2       53.49       59.48      1.39 o 
  -2  -1   2     1271.13     1201.23     36.82 o 
  -1  -1   2      563.74      575.05     17.80 o 
   0  -1   2     1014.40     1054.68     17.26 o 
   1  -1   2       46.15       61.10      1.40 o 
   2  -1   2     4778.08     4840.95     74.17 o 
   3  -1   2      238.30      218.71      4.23 o 
   4  -1   2     2569.02     2669.95     45.38 o 
   5  -1   2      319.40      323.19      6.66 o 
   6  -1   2       14.70       16.22      1.77 o 
   7  -1   2       15.49       18.57      1.90 o 
   8  -1   2       59.29       64.34      3.67 o 
   9  -1   2        4.58        4.82      1.58 o 
  10  -1   2       78.95       79.95      4.80 o 
 -11   0   2       51.56       48.28      8.65 o 
 -10   0   2       89.19       91.36      4.40 o 
  -9   0   2      134.36      135.30      5.15 o 
  -8   0   2        1.49        1.60      0.87 o 
  -7   0   2      107.51      102.03      3.90 o 
  -6   0   2     1222.80     1246.96     18.80 o 
  -5   0   2     2251.10     2292.39     30.29 o 
  -4   0   2     3060.88     3133.18     52.73 o 
  -3   0   2      594.38      579.69     11.67 o 
  -2   0   2     3607.17     3678.56     70.70 o 
  -1   0   2     2237.48     2351.13     37.37 o 
   0   0   2      680.87      710.88     11.44 o 
   1   0   2      482.24      511.76      8.13 o 
   2   0   2     1792.85     1840.59     35.49 o 
   3   0   2     1367.93     1382.69     27.03 o 
   4   0   2      682.78      701.47     14.18 o 
   5   0   2     1184.30     1192.68     30.69 o 
   6   0   2     1000.45     1002.00     26.41 o 
   7   0   2        2.22        2.86      1.06 o 
   8   0   2      112.25      108.22      4.69 o 
   9   0   2      107.18      124.92      5.10 o 
  10   0   2       69.77       73.36      4.54 o 
 -11   1   2        0.47        1.09      1.52 o 
 -10   1   2      235.76      252.47     11.97 o 
  -9   1   2       37.54       40.37      2.70 o 
  -8   1   2      242.73      252.22      7.28 o 
  -7   1   2        1.72        0.84      0.74 o 
  -6   1   2      152.36      165.81      4.67 o 
  -5   1   2       62.76       47.90      1.34 o 
  -4   1   2     1691.49     1705.30     25.29 o 
  -3   1   2       19.59        6.28      0.70 o 
  -2   1   2    14615.08    14074.81    205.86 o 
  -1   1   2     4391.34     4551.14     70.16 o 
   0   1   2     3967.76     4060.54     51.36 o 
   1   1   2     3169.00     3444.16     49.67 o 
   2   1   2      397.58      363.22      6.88 o 
   3   1   2      178.04      221.57      4.51 o 
   4   1   2      362.38      331.76      6.57 o 
   5   1   2      681.67      693.50     16.24 o 
   6   1   2      346.55      346.07      8.96 o 
   7   1   2      489.28      518.88     13.91 o 
   8   1   2       28.52       36.54      2.43 o 
   9   1   2       25.38       23.69      2.34 o 
  10   1   2        2.68        0.86      1.14 o 
 -11   2   2        3.38        1.82      1.61 o 
 -10   2   2       94.50       96.29      4.85 o 
  -9   2   2      192.46      189.57      6.97 o 
  -8   2   2      535.39      548.17     12.43 o 
  -7   2   2      191.23      204.73      8.54 o 
  -6   2   2      159.36      156.65      4.25 o 
  -5   2   2      847.37      835.64     15.10 o 
  -4   2   2      133.81      150.43      3.85 o 
  -3   2   2     6498.84     6530.35     90.14 o 
  -2   2   2      278.56      302.37      4.96 o 
  -1   2   2      275.96      300.33      4.97 o 
   0   2   2     1093.81     1254.74     15.24 o 
   1   2   2      665.58      732.10      9.80 o 
   2   2   2     2563.24     2757.50     38.97 o 
   3   2   2      422.90      399.49      6.11 o 
   4   2   2      204.25      186.62      2.88 o 
   5   2   2        0.66        0.70      0.74 o 
   6   2   2      398.36      419.89      8.44 o 
   7   2   2      223.92      230.97      5.99 o 
   8   2   2        0.25       -0.60      0.60 o 
   9   2   2       35.84       42.52      1.73 o 
 -10   3   2        1.43        3.74      1.82 o 
  -9   3   2        3.18        3.73      1.38 o 
  -8   3   2       28.34       27.14      1.97 o 
  -7   3   2      472.52      497.09     11.34 o 
  -6   3   2       67.69       76.72      2.80 o 
  -5   3   2     1791.21     1789.65     33.61 o 
  -4   3   2      379.74      326.44      5.97 o 
  -3   3   2       32.74       19.99      0.65 o 
  -2   3   2        3.03        2.36      0.34 o 
  -1   3   2      941.16      929.00     11.23 o 
   0   3   2      326.32      368.99      4.37 o 
   1   3   2       98.95      111.90      1.75 o 
   2   3   2     3050.71     3174.68     44.73 o 
   3   3   2     1253.10     1272.19     18.38 o 
   4   3   2     1798.61     1739.75     28.22 o 
   5   3   2      351.09      359.17      6.54 o 
   6   3   2       12.95       10.63      0.92 o 
   7   3   2       48.35       52.26      2.33 o 
   8   3   2      194.52      205.03      9.99 o 
   9   3   2       95.50       95.16      4.36 o 
 -10   4   2       39.17       36.26      3.35 o 
  -9   4   2      151.34      152.94      5.11 o 
  -8   4   2      107.56      107.56      3.97 o 
  -7   4   2        9.98        8.82      1.37 o 
  -6   4   2       73.88       82.52      3.35 o 
  -5   4   2      406.40      422.57      8.39 o 
  -4   4   2      627.97      654.53     10.94 o 
  -3   4   2       88.27       63.55      1.76 o 
  -2   4   2     1614.16     1633.92     19.31 o 
  -1   4   2      199.59      204.96      2.57 o 
   0   4   2        4.40        2.81      0.23 o 
   1   4   2       46.99       36.82      0.86 o 
   2   4   2     1284.29     1279.28     16.14 o 
   3   4   2      808.40      833.75     14.03 o 
   4   4   2     1180.61     1165.36     19.32 o 
   5   4   2      147.42      139.12      3.83 o 
   6   4   2      921.82      907.69     15.47 o 
   7   4   2       92.96       90.39      2.68 o 
   8   4   2        1.13        3.69      1.35 o 
   9   4   2       25.02       24.05      2.36 o 
 -10   5   2      181.66      193.97      6.43 o 
  -9   5   2       80.05       74.03      3.57 o 
  -8   5   2      121.69      133.13      4.64 o 
  -7   5   2      118.19      121.89      4.20 o 
  -6   5   2       71.89       87.94      3.37 o 
  -5   5   2       12.84       22.48      5.42 o 
  -4   5   2      967.49      874.40     14.53 o 
  -3   5   2      517.33      503.44      7.05 o 
  -2   5   2      491.52      488.18      5.61 o 
  -1   5   2      178.60      164.63      2.25 o 
   0   5   2      237.16      200.07      2.85 o 
   1   5   2      180.09      154.10      2.59 o 
   2   5   2      582.69      567.10      8.93 o 
   3   5   2      392.57      392.36      7.18 o 
   4   5   2       16.20       19.74      1.13 o 
   5   5   2      698.39      704.59     12.25 o 
   6   5   2      216.26      218.07      4.60 o 
   7   5   2       35.41       35.00      1.67 o 
   8   5   2       76.00       72.20      3.50 o 
 -10   6   2       11.81        7.42      2.01 o 
  -9   6   2        0.23       -0.04      1.37 o 
  -8   6   2      142.07      149.69      5.24 o 
  -7   6   2       28.18       27.67      2.59 o 
  -6   6   2      335.05      335.37      7.83 o 
  -5   6   2      324.83      327.86      6.71 o 
  -4   6   2      363.56      366.86      7.60 o 
  -3   6   2      188.38      199.36      3.63 o 
  -2   6   2      100.17       88.64      1.67 o 
  -1   6   2       13.36       16.29      0.68 o 
   0   6   2        3.06        2.60      0.54 o 
   1   6   2     1224.78     1177.21     16.40 o 
   2   6   2      267.15      263.81      4.66 o 
   3   6   2     2769.63     2657.80     45.96 o 
   4   6   2      333.83      326.16      6.36 o 
   5   6   2       44.55       44.19      2.25 o 
   6   6   2       22.40       28.17      1.57 o 
   7   6   2       94.35       94.80      2.90 o 
   8   6   2       23.71       19.44      2.14 o 
  -9   7   2       72.36       74.43      4.11 o 
  -8   7   2       27.01       20.63      2.36 o 
  -7   7   2      126.96      120.97      4.19 o 
  -6   7   2      272.19      293.07      7.28 o 
  -5   7   2       24.25       24.06      1.54 o 
  -4   7   2      222.23      199.60      9.49 o 
  -3   7   2     1005.27      949.30     16.07 o 
  -2   7   2       20.87       27.54      1.28 o 
  -1   7   2      178.23      184.15      4.02 o 
   0   7   2       55.56       56.54      2.17 o 
   1   7   2        0.23        0.96      0.92 o 
   2   7   2        6.54        7.04      0.93 o 
   3   7   2      279.42      274.65      6.07 o 
   4   7   2        1.79        1.16      0.85 o 
   5   7   2      125.18      134.42      3.49 o 
   6   7   2        1.52        2.14      0.93 o 
   7   7   2        0.27        1.90      1.41 o 
  -9   8   2        1.77        3.68      2.55 o 
  -8   8   2        2.69        1.26      1.94 o 
  -7   8   2       28.58       31.61      3.12 o 
  -6   8   2       79.88       88.63      4.56 o 
  -5   8   2      351.75      322.38     12.15 o 
  -4   8   2      284.93      297.77      8.69 o 
  -3   8   2      120.78      113.10      4.89 o 
  -2   8   2      524.65      559.29     13.96 o 
  -1   8   2       46.98       39.96      1.79 o 
   0   8   2      393.43      360.61      6.84 o 
   1   8   2       13.28       15.32      1.26 o 
   2   8   2        4.00        2.68      0.98 o 
   3   8   2        0.07       -0.37      0.91 o 
   4   8   2      375.11      339.01      7.40 o 
   5   8   2      151.82      149.73      4.87 o 
   6   8   2        0.10       -0.95      1.62 o 
  -8   9   2        0.37       -0.57      2.22 o 
  -7   9   2       10.44        5.72      2.40 o 
  -6   9   2      285.83      295.95     11.55 o 
  -5   9   2      120.27      118.40      4.98 o 
  -4   9   2       86.13       87.46      8.01 o 
  -3   9   2       81.75       65.01      5.58 o 
  -2   9   2       89.87       90.98      2.96 o 
  -1   9   2       26.15       29.41      2.14 o 
   0   9   2      230.28      242.77      5.28 o 
   1   9   2        2.67        1.50      1.04 o 
   2   9   2      122.33      124.51      4.32 o 
   3   9   2        0.66        0.54      1.19 o 
   4   9   2       10.78       11.77      1.72 o 
   5   9   2        5.98        7.15      2.01 o 
  -7  10   2       18.19       25.32      3.37 o 
  -6  10   2       34.63       33.10      3.29 o 
  -5  10   2       56.02       53.78      3.08 o 
  -4  10   2      182.35      186.91      6.16 o 
  -3  10   2       29.33       32.36      2.95 o 
  -2  10   2        2.29        5.33      1.85 o 
  -1  10   2        5.46        4.92      1.26 o 
   0  10   2        2.43        1.52      1.12 o 
   1  10   2       57.34       48.48      2.92 o 
   2  10   2      121.87      140.33      5.20 o 
   3  10   2        4.63        2.96      1.95 o 
   4  10   2       72.44       74.91      4.61 o 
  -6  11   2        3.02        1.78      2.56 o 
  -5  11   2       46.12       47.50      3.03 o 
  -4  11   2        6.46        7.18      2.26 o 
  -3  11   2      116.62      115.21     13.58 o 
  -2  11   2       43.32       34.14      3.80 o 
  -1  11   2       26.62       25.04      1.99 o 
   0  11   2        8.51       11.48      1.90 o 
   1  11   2       18.56       15.46      2.47 o 
   2  11   2        0.04        0.91      2.12 o 
   3  11   2       25.32       20.49      3.11 o 
  -3  12   2       20.55       18.97      4.66 o 
  -2  12   2        1.29        2.47      2.18 o 
  -1  12   2       31.10       38.01      3.56 o 
   0  12   2        1.50        1.07      3.03 o 
  -2 -12   3        8.66        6.74      2.34 o 
  -1 -12   3       27.00       31.24      2.76 o 
   0 -12   3       15.64       15.98      2.22 o 
   1 -12   3        1.08        0.26      1.52 o 
   2 -12   3       41.36       33.77      5.01 o 
   3 -12   3       39.43       40.76      4.03 o 
   4 -12   3        0.51        1.27      3.29 o 
  -4 -11   3        0.21       -1.19      1.72 o 
  -3 -11   3       26.38       28.64      3.80 o 
  -2 -11   3       19.12       16.30      1.73 o 
  -1 -11   3       35.62       38.21      2.19 o 
   0 -11   3       33.90       31.69      2.08 o 
   1 -11   3      149.49      161.79      4.58 o 
   2 -11   3        5.69        6.72      2.19 o 
   3 -11   3        0.43       -0.09      1.79 o 
   4 -11   3      136.80      142.81      6.55 o 
   5 -11   3       29.99       34.34      2.75 o 
  -6 -10   3       13.64       14.85      2.59 o 
  -5 -10   3        0.01        2.21      1.62 o 
  -4 -10   3        0.32       -0.02      1.20 o 
  -3 -10   3       54.31       56.00      2.46 o 
  -2 -10   3        0.96        1.45      1.07 o 
  -1 -10   3      208.98      204.40      4.79 o 
   0 -10   3       58.22       56.04      2.63 o 
   1 -10   3        0.17        1.30      0.92 o 
   2 -10   3      320.48      305.57     10.57 o 
   3 -10   3      141.82      153.26     14.99 o 
   4 -10   3        3.15        2.74      1.61 o 
   5 -10   3        0.39        0.02      1.43 o 
   6 -10   3       40.97       45.46      5.60 o 
  -7  -9   3       26.87       23.82      4.39 o 
  -6  -9   3        6.08        3.21      1.00 o 
  -5  -9   3       24.77       21.94      1.64 o 
  -4  -9   3      149.01      147.93      4.94 o 
  -3  -9   3       39.95       36.41      2.23 o 
  -2  -9   3      125.35      124.25      3.30 o 
  -1  -9   3      131.92      137.80      3.58 o 
   0  -9   3        7.69        8.64      1.09 o 
   1  -9   3      329.85      340.94      6.57 o 
   2  -9   3       46.98       49.43      2.82 o 
   3  -9   3       18.54       16.83      1.75 o 
   4  -9   3       38.77       40.43      2.50 o 
   5  -9   3       31.97       35.64      2.60 o 
   6  -9   3        0.16        1.30      2.01 o 
   7  -9   3        7.23        3.95      2.22 o 
  -7  -8   3        0.73        0.81      1.21 o 
  -6  -8   3      224.96      226.83     12.46 o 
  -5  -8   3       14.56       13.63      1.10 o 
  -4  -8   3       62.87       57.15      1.99 o 
  -3  -8   3       99.80      105.11      2.78 o 
  -2  -8   3       16.60       15.67      1.20 o 
  -1  -8   3      798.33      760.40     12.77 o 
   0  -8   3       65.34       64.23      2.16 o 
   1  -8   3       59.78       44.55      2.03 o 
   2  -8   3       26.06       28.61      1.33 o 
   3  -8   3     1269.64     1276.40     26.44 o 
   4  -8   3      322.28      326.40      9.34 o 
   5  -8   3      117.98      129.08      4.92 o 
   6  -8   3       34.21       32.39      3.12 o 
   7  -8   3        3.27        3.07      2.11 o 
   8  -8   3        9.54       10.94      4.44 o 
  -8  -7   3       67.97       50.99      6.93 o 
  -7  -7   3       80.36       81.38      3.24 o 
  -6  -7   3        2.45        1.95      0.85 o 
  -5  -7   3        1.83        2.08      0.66 o 
  -4  -7   3      390.33      389.95      6.92 o 
  -3  -7   3        0.05       -0.69      0.69 o 
  -2  -7   3      101.90      102.74      2.67 o 
  -1  -7   3      157.23      160.34      3.33 o 
   0  -7   3        9.13       10.29      0.83 o 
   1  -7   3     1190.71     1155.13     15.88 o 
   2  -7   3      426.22      428.23     11.08 o 
   3  -7   3      161.57      169.78      4.25 o 
   4  -7   3       43.26       39.79      2.42 o 
   5  -7   3      554.75      594.29     18.09 o 
   6  -7   3       10.62        8.21      1.53 o 
   7  -7   3      155.20      147.37      5.94 o 
   8  -7   3        3.59        6.82      2.17 o 
  -7  -6   3       13.04       15.45      2.50 o 
  -6  -6   3      100.33      111.74      4.03 o 
  -5  -6   3      110.24      110.76      2.31 o 
  -4  -6   3        6.65        6.50      0.66 o 
  -3  -6   3        4.01        3.87      0.62 o 
  -2  -6   3      165.65      175.94      3.18 o 
  -1  -6   3       39.91       53.60      1.71 o 
   0  -6   3     3974.38     3943.02     54.12 o 
   1  -6   3      838.11      858.00     11.18 o 
   2  -6   3       56.04       48.45      1.39 o 
   3  -6   3      234.56      248.12      4.34 o 
   4  -6   3       79.92       73.49      3.70 o 
   5  -6   3      148.51      155.17      4.76 o 
   6  -6   3      229.15      218.99      5.87 o 
   7  -6   3      413.12      409.56     28.81 o 
   8  -6   3       73.77       84.45      5.37 o 
   9  -6   3       39.61       46.28      5.75 o 
  -8  -5   3       33.05       34.44      3.98 o 
  -7  -5   3      131.48      129.84      5.54 o 
  -6  -5   3        6.29        3.73      1.19 o 
  -5  -5   3        0.51        1.51      0.97 o 
  -4  -5   3      733.78      735.29     11.14 o 
  -3  -5   3      739.96      762.65     10.83 o 
  -2  -5   3     1965.34     1933.92     26.54 o 
  -1  -5   3        9.84        8.65      0.49 o 
   0  -5   3      768.66      821.36     10.71 o 
   1  -5   3       94.49       96.62      2.16 o 
   2  -5   3     3614.63     3497.34     37.10 o 
   3  -5   3      246.13      249.11      5.26 o 
   4  -5   3      487.75      442.33     11.33 o 
   5  -5   3      130.89      146.31      6.76 o 
   6  -5   3      237.28      228.91      6.32 o 
   7  -5   3       66.52       64.65      4.00 o 
   8  -5   3      153.55      141.42      6.44 o 
   9  -5   3        7.74        4.49      2.10 o 
  -9  -4   3       61.06       54.25      5.21 o 
  -8  -4   3      140.86      141.38      7.82 o 
  -7  -4   3        0.21       -0.61      1.02 o 
  -6  -4   3       97.07       91.75      3.37 o 
  -5  -4   3      915.22      929.91     19.15 o 
  -4  -4   3      458.57      502.70      7.73 o 
  -3  -4   3       12.11       20.97      1.12 o 
  -2  -4   3     1456.20     1427.17     21.93 o 
  -1  -4   3      426.59      474.25      6.57 o 
   0  -4   3     2914.81     2890.46     34.30 o 
   1  -4   3      905.22      935.05     11.01 o 
   2  -4   3     2465.76     2634.69     30.02 o 
   3  -4   3        4.51        8.94      0.97 o 
   4  -4   3     2081.20     2067.62     33.60 o 
   5  -4   3      636.65      624.94     11.93 o 
   6  -4   3      184.91      182.90      5.35 o 
   7  -4   3        8.23        7.91      1.80 o 
   8  -4   3       96.78       84.67      4.74 o 
   9  -4   3       18.61       22.76      2.97 o 
 -10  -3   3       56.07       49.80      5.36 o 
  -9  -3   3       79.57       82.74      6.04 o 
  -8  -3   3        6.97        8.36      3.61 o 
  -7  -3   3     1333.72     1342.21     23.31 o 
  -6  -3   3      193.67      205.08      4.60 o 
  -5  -3   3      261.06      265.35      6.35 o 
  -4  -3   3      273.36      294.78      6.77 o 
  -3  -3   3      668.08      650.44     13.46 o 
  -2  -3   3       41.48       36.49      0.95 o 
  -1  -3   3     9997.96     9931.84    143.30 o 
   0  -3   3      563.48      531.12      9.07 o 
   1  -3   3      280.41      281.07      4.69 o 
   2  -3   3       31.82       25.99      0.79 o 
   3  -3   3       55.14       81.32      1.56 o 
   4  -3   3      129.39      122.62      2.73 o 
   5  -3   3      954.32      924.47     14.90 o 
   6  -3   3     1805.12     1755.97     45.41 o 
   7  -3   3        6.12        7.96      1.75 o 
   8  -3   3      208.68      189.15      7.42 o 
   9  -3   3        6.17        5.38      1.96 o 
 -10  -2   3       33.72       34.93      2.16 o 
  -9  -2   3       51.24       43.41      2.98 o 
  -8  -2   3      244.78      236.07     10.80 o 
  -7  -2   3      252.37      248.89      6.05 o 
  -6  -2   3        4.16        3.97      0.84 o 
  -5  -2   3     1220.81     1167.29     20.02 o 
  -4  -2   3      168.19      166.28      4.79 o 
  -3  -2   3      465.43      440.79      9.24 o 
  -2  -2   3      113.60      124.70      3.19 o 
  -1  -2   3     6532.88     6202.14    113.76 o 
   0  -2   3      599.41      566.89      8.14 o 
   1  -2   3     6406.98     6244.99    110.21 o 
   2  -2   3       30.70       34.16      0.86 o 
   3  -2   3       33.19       46.08      1.32 o 
   4  -2   3      187.81      174.21      3.36 o 
   5  -2   3     1027.88     1014.09     23.64 o 
   6  -2   3       53.83       53.05      3.43 o 
   7  -2   3      266.56      282.62      9.30 o 
   8  -2   3       39.61       50.31      5.49 o 
   9  -2   3       61.19       74.56      4.52 o 
  10  -2   3       16.58       13.55      3.04 o 
 -11  -1   3       17.59       31.30      7.13 o 
 -10  -1   3      114.99      129.98      4.69 o 
  -9  -1   3       87.89       99.07      3.87 o 
  -8  -1   3       33.83       31.26      1.48 o 
  -7  -1   3       12.29        9.28      1.07 o 
  -6  -1   3     1030.09     1057.97     16.90 o 
  -5  -1   3      800.93      846.59     14.84 o 
  -4  -1   3      380.44      350.46      6.47 o 
  -3  -1   3     1213.04     1166.47     21.51 o 
  -2  -1   3      178.53      175.11      3.62 o 
  -1  -1   3      823.98      885.47     24.56 o 
   0  -1   3      313.43      312.57      5.15 o 
   1  -1   3     8319.66     8118.71    119.25 o 
   2  -1   3      692.14      655.41      8.99 o 
   3  -1   3     4420.69     4330.17     66.01 o 
   4  -1   3     1093.20     1076.56     19.60 o 
   5  -1   3      131.07      119.01      3.81 o 
   6  -1   3       31.97       32.94      2.33 o 
   7  -1   3      171.02      168.07      6.27 o 
   8  -1   3       71.43       73.03      4.04 o 
   9  -1   3      106.95      108.14     12.00 o 
  10  -1   3        4.86        8.70      2.65 o 
 -11   0   3        0.99       -0.72      1.38 o 
 -10   0   3       39.47       42.30      2.84 o 
  -9   0   3        0.01       -0.45      1.00 o 
  -8   0   3      435.80      434.41      8.52 o 
  -7   0   3       29.11       28.65      1.34 o 
  -6   0   3        0.61       -0.37      0.55 o 
  -5   0   3      719.47      784.72     10.70 o 
  -4   0   3      311.54      268.08      3.57 o 
  -3   0   3      982.70      956.72     12.91 o 
  -2   0   3    13308.25    13004.89    212.42 o 
  -1   0   3    15434.58    15331.10    300.48 o 
   0   0   3       14.52       17.72      0.55 o 
   1   0   3     2189.55     2196.45     28.61 o 
   2   0   3      801.68      771.66     10.89 o 
   3   0   3      205.13      172.12      3.10 o 
   4   0   3      969.47      916.76     16.67 o 
   5   0   3      635.10      608.44     16.55 o 
   6   0   3      404.90      384.40     11.32 o 
   7   0   3      145.63      159.81      5.96 o 
   8   0   3       90.51      103.90      4.44 o 
   9   0   3        9.45        9.87      1.96 o 
 -11   1   3        2.09        2.64      1.59 o 
 -10   1   3        3.05        1.53      1.38 o 
  -9   1   3      135.95      135.89      5.03 o 
  -8   1   3      501.14      497.04     11.25 o 
  -7   1   3       22.95       28.92      2.19 o 
  -6   1   3     1504.12     1466.60     25.28 o 
  -5   1   3        0.63        2.66      0.47 o 
  -4   1   3       39.07       39.88      1.07 o 
  -3   1   3     2141.68     2208.76     29.26 o 
  -2   1   3    22043.16    20990.32    340.92 o 
  -1   1   3       14.28        5.94      0.36 o 
   0   1   3     5611.97     5776.03     72.84 o 
   1   1   3     2841.17     3089.74     41.72 o 
   2   1   3        3.10        1.60      0.29 o 
   3   1   3      195.13      173.78      3.30 o 
   4   1   3      146.64      137.40      3.22 o 
   5   1   3      221.14      228.20      4.99 o 
   6   1   3      238.02      240.51     11.03 o 
   7   1   3        9.45       11.58      1.17 o 
   8   1   3       42.79       46.50      2.21 o 
   9   1   3       38.97       37.07      2.26 o 
 -11   2   3       51.42       57.42      3.93 o 
 -10   2   3       20.76       19.56      2.42 o 
  -9   2   3       10.80        9.10      1.43 o 
  -8   2   3       10.16        7.81      1.26 o 
  -7   2   3      224.87      210.70      5.54 o 
  -6   2   3      659.57      621.49     13.44 o 
  -5   2   3     1314.55     1271.92     26.71 o 
  -4   2   3     1181.62     1114.52     16.10 o 
  -3   2   3     2451.72     2520.72     35.79 o 
  -2   2   3     2129.07     2103.76     25.52 o 
  -1   2   3      477.52      435.12      6.28 o 
   0   2   3     5058.97     5073.41     60.91 o 
   1   2   3     3489.00     3451.60     41.48 o 
   2   2   3     1505.16     1502.24     19.85 o 
   3   2   3       91.76      102.79      2.57 o 
   4   2   3       12.33       14.37      0.94 o 
   5   2   3      352.84      350.61      7.21 o 
   6   2   3        0.73        2.22      1.42 o 
   7   2   3      329.29      323.66      7.15 o 
   8   2   3       59.44       59.04      2.42 o 
   9   2   3      128.92      136.21      8.52 o 
 -11   3   3       69.02       73.08      9.42 o 
 -10   3   3        9.98        7.64      1.96 o 
  -9   3   3      551.38      542.28     12.68 o 
  -8   3   3       42.72       39.23      3.06 o 
  -7   3   3       66.15       68.42      2.83 o 
  -6   3   3       96.83       82.95      2.92 o 
  -5   3   3     1650.13     1619.13     30.66 o 
  -4   3   3       61.68       45.29      1.23 o 
  -3   3   3     1974.93     1953.75     24.49 o 
  -2   3   3      297.78      285.31      3.76 o 
  -1   3   3       55.94       55.17      1.00 o 
   0   3   3       61.36       41.13      0.77 o 
   1   3   3      418.39      403.97      5.28 o 
   2   3   3        3.16       -0.23      0.25 o 
   3   3   3      287.05      271.13      4.91 o 
   4   3   3      496.55      492.81      9.66 o 
   5   3   3       74.15       73.17      2.27 o 
   6   3   3      161.14      156.01      3.94 o 
   7   3   3      155.67      156.79      4.08 o 
   8   3   3        1.76        1.34      0.95 o 
   9   3   3        3.02        3.26      1.64 o 
 -10   4   3      136.10      125.67      4.76 o 
  -9   4   3      607.43      616.66     14.39 o 
  -8   4   3      172.52      157.25      4.99 o 
  -7   4   3      347.68      318.95      8.04 o 
  -6   4   3      486.96      496.80     11.41 o 
  -5   4   3       30.52       29.54      1.52 o 
  -4   4   3      515.11      509.53      9.83 o 
  -3   4   3     1902.77     1807.53     23.37 o 
  -2   4   3     2559.83     2650.21     28.92 o 
  -1   4   3     1841.82     1832.64     21.05 o 
   0   4   3       13.99        8.60      0.32 o 
   1   4   3      446.99      465.50      7.71 o 
   2   4   3      319.53      297.06      4.89 o 
   3   4   3      115.66      113.65      3.61 o 
   4   4   3       85.86       76.23      2.35 o 
   5   4   3      160.35      167.54      4.10 o 
   6   4   3      232.59      246.99      5.79 o 
   7   4   3      115.13      114.17      3.31 o 
   8   4   3      135.61      137.18      3.85 o 
 -10   5   3       14.13       17.29      2.28 o 
  -9   5   3       13.12       18.35      2.10 o 
  -8   5   3      252.96      242.39      7.50 o 
  -7   5   3        3.85        5.61      1.32 o 
  -6   5   3      417.69      441.86     10.70 o 
  -5   5   3        8.93       13.57      1.34 o 
  -4   5   3       35.21       40.50      2.05 o 
  -3   5   3        6.42       13.09      0.78 o 
  -2   5   3      473.29      462.14      5.36 o 
  -1   5   3       81.30       67.09      1.20 o 
   0   5   3     1717.80     1766.17     24.34 o 
   1   5   3      723.83      713.31     11.58 o 
   2   5   3       60.22       58.21      1.93 o 
   3   5   3       65.08       66.11      2.86 o 
   4   5   3      327.32      324.68      6.94 o 
   5   5   3        0.32        2.47      1.03 o 
   6   5   3       69.20       76.22      2.56 o 
   7   5   3       78.13       78.75      2.73 o 
   8   5   3       41.37       41.60      2.92 o 
 -10   6   3       54.37       53.72      3.47 o 
  -9   6   3        1.58        1.59      1.48 o 
  -8   6   3      106.75      106.03      4.37 o 
  -7   6   3       93.19      101.64      3.96 o 
  -6   6   3      444.10      419.12      9.30 o 
  -5   6   3       67.58       72.45      4.85 o 
  -4   6   3      598.10      622.01     12.06 o 
  -3   6   3      507.77      513.38      6.71 o 
  -2   6   3        0.99        3.73      0.55 o 
  -1   6   3     1132.70     1111.91     14.49 o 
   0   6   3      772.84      788.21     11.41 o 
   1   6   3      369.96      372.99      6.82 o 
   2   6   3        1.89        1.17      0.91 o 
   3   6   3        2.97        2.69      0.93 o 
   4   6   3       65.07       68.35      2.46 o 
   5   6   3       67.31       70.81      2.53 o 
   6   6   3       35.23       34.76      1.84 o 
   7   6   3        5.41        4.01      1.57 o 
  -9   7   3       37.02       37.71      3.34 o 
  -8   7   3       28.97       17.56      2.03 o 
  -7   7   3        0.38        0.78      1.27 o 
  -6   7   3        1.18        0.88      1.21 o 
  -5   7   3      156.38      167.12     10.25 o 
  -4   7   3      204.75      186.50      8.92 o 
  -3   7   3      204.84      181.35      6.79 o 
  -2   7   3      186.51      175.39      3.66 o 
  -1   7   3       77.24       78.39      2.34 o 
   0   7   3      130.75      143.53      3.38 o 
   1   7   3      205.10      201.42      4.60 o 
   2   7   3        1.26        1.23      0.93 o 
   3   7   3       25.42       26.17      2.38 o 
   4   7   3      186.01      185.79      5.64 o 
   5   7   3      149.47      148.51      4.16 o 
   6   7   3       41.32       39.89      3.01 o 
   7   7   3       32.08       33.86      2.73 o 
  -9   8   3       76.24       68.37      5.18 o 
  -8   8   3        0.14       -1.78      1.95 o 
  -7   8   3      115.52      120.91      7.12 o 
  -6   8   3       60.71       56.04      3.70 o 
  -5   8   3        0.20        0.16      1.14 o 
  -4   8   3        2.07        2.11      1.14 o 
  -3   8   3      298.46      318.51     11.28 o 
  -2   8   3       83.57       74.08      2.26 o 
  -1   8   3      166.48      175.37      4.09 o 
   0   8   3      291.64      278.47      5.65 o 
   1   8   3       40.18       50.25      2.54 o 
   2   8   3       17.96       20.65      1.79 o 
   3   8   3       37.10       38.52      2.25 o 
   4   8   3       30.99       29.51      2.82 o 
   5   8   3        2.42        0.70      1.60 o 
   6   8   3       60.29       55.68      8.85 o 
  -8   9   3       51.21       57.22      6.18 o 
  -7   9   3      104.55       86.69      4.95 o 
  -6   9   3        0.74        1.65      1.92 o 
  -5   9   3       11.24       17.05      1.91 o 
  -4   9   3        1.92        1.43      1.28 o 
  -3   9   3        0.16       -1.02      1.06 o 
  -2   9   3      114.92      104.46      3.79 o 
  -1   9   3       67.69       72.98      3.11 o 
   0   9   3       14.95       13.34      1.34 o 
   1   9   3       66.66       69.47      3.20 o 
   2   9   3       70.56       72.85      3.28 o 
   3   9   3        0.87        0.39      1.25 o 
   4   9   3       92.71      106.31      5.27 o 
   5   9   3       29.18       31.76      5.41 o 
  -7  10   3        0.62       -2.12      2.12 o 
  -6  10   3       25.58       28.59      3.17 o 
  -5  10   3        0.25       -0.42      1.33 o 
  -4  10   3       59.07       49.15      4.25 o 
  -3  10   3       63.23       72.06      5.33 o 
  -2  10   3      153.32      166.33      8.83 o 
  -1  10   3        3.38        9.23      1.43 o 
   0  10   3       44.26       45.67      2.28 o 
   1  10   3       11.47        8.69      1.71 o 
   2  10   3        0.22       -0.11      1.39 o 
   3  10   3       58.65       66.69      4.37 o 
   4  10   3       31.41       26.24      3.19 o 
  -6  11   3        7.84        3.39      2.38 o 
  -5  11   3        9.46        8.14      1.90 o 
  -4  11   3       36.81       42.51      4.35 o 
  -3  11   3       10.61        8.84      2.27 o 
  -2  11   3        2.72        2.98      2.53 o 
  -1  11   3       80.46       87.34      3.84 o 
   0  11   3        7.64        6.67      2.17 o 
   1  11   3       41.88       49.96      5.01 o 
   2  11   3       11.94        8.37      2.70 o 
  -3  12   3       48.11       45.16      5.86 o 
  -2  12   3       38.84       45.97      4.10 o 
  -1  12   3        9.95        4.67      3.87 o 
  -2 -12   4       29.83       27.88      2.68 o 
  -1 -12   4        8.22        5.08      1.86 o 
   0 -12   4        2.82        2.37      1.73 o 
   1 -12   4        3.80        4.36      1.80 o 
   2 -12   4        8.00        9.57      2.65 o 
   3 -12   4       45.57       54.71      5.48 o 
  -4 -11   4       24.19       30.31      2.61 o 
  -3 -11   4       21.10       24.86      2.40 o 
  -2 -11   4        2.15        2.66      1.28 o 
  -1 -11   4       11.69       13.59      1.66 o 
   0 -11   4       13.96       14.93      2.18 o 
   1 -11   4       30.66       28.24      2.32 o 
   2 -11   4       17.05        9.29      2.26 o 
   3 -11   4       46.07       49.47      3.76 o 
   4 -11   4        0.22        0.80      1.95 o 
   5 -11   4       66.90       77.85      3.89 o 
  -6 -10   4       18.67       21.77      2.90 o 
  -5 -10   4       38.54       37.61      2.64 o 
  -4 -10   4        5.09        2.90      1.11 o 
  -3 -10   4       47.74       56.17      2.47 o 
  -2 -10   4       93.60       94.72      3.18 o 
  -1 -10   4       93.85       95.81      3.44 o 
   0 -10   4       60.41       66.05      2.52 o 
   1 -10   4       94.13       99.99      5.70 o 
   2 -10   4        5.02        3.70      1.77 o 
   3 -10   4       46.63       49.16      4.37 o 
   4 -10   4       84.40       90.22      3.85 o 
   5 -10   4       16.34       21.36      2.27 o 
   6 -10   4        0.58       -1.22      2.10 o 
  -7  -9   4        5.95        4.66      1.70 o 
  -6  -9   4       31.04       34.02      3.39 o 
  -5  -9   4      107.98      105.58      3.21 o 
  -4  -9   4      139.76      135.61      3.68 o 
  -3  -9   4       52.66       50.73      2.17 o 
  -2  -9   4        2.13        0.90      0.89 o 
  -1  -9   4        0.34        1.73      1.09 o 
   0  -9   4      276.49      284.37      7.03 o 
   1  -9   4        8.31        5.89      1.17 o 
   2  -9   4      638.45      654.42     29.96 o 
   3  -9   4       35.36       32.95      2.23 o 
   4  -9   4       33.91       34.29      2.39 o 
   5  -9   4       69.16       80.24      4.24 o 
   6  -9   4       87.40      105.51      5.45 o 
   7  -9   4        1.18       -1.05      2.15 o 
  -8  -8   4        4.47        1.96      1.49 o 
  -7  -8   4        6.17        3.82      1.34 o 
  -6  -8   4        5.42        5.41      1.27 o 
  -5  -8   4       84.28       87.86      2.59 o 
  -4  -8   4      130.99      136.38      3.58 o 
  -3  -8   4        2.30        1.12      0.75 o 
  -2  -8   4      185.30      174.91      3.70 o 
  -1  -8   4      136.53      126.49      3.24 o 
   0  -8   4      151.23      140.36      3.20 o 
   1  -8   4      188.47      181.09      4.02 o 
   2  -8   4      520.93      539.24     10.78 o 
   3  -8   4        0.64        2.15      1.17 o 
   4  -8   4      199.11      225.13      7.34 o 
   5  -8   4       67.46       78.56      3.41 o 
   6  -8   4        2.17        6.40      2.21 o 
   7  -8   4       25.10       26.94      5.09 o 
   8  -8   4       13.20       10.83      4.84 o 
  -8  -7   4       70.72       48.82      7.04 o 
  -7  -7   4      145.34      142.64      4.71 o 
  -6  -7   4       63.76       62.79      3.05 o 
  -5  -7   4       30.18       29.63      1.35 o 
  -4  -7   4       85.64       88.78      3.56 o 
  -3  -7   4      485.95      489.04     11.23 o 
  -2  -7   4       32.58       33.68      1.31 o 
  -1  -7   4        0.62        1.04      0.59 o 
   0  -7   4      301.50      333.46      6.08 o 
   1  -7   4      447.87      432.28      6.50 o 
   2  -7   4      403.57      403.34      6.51 o 
   3  -7   4      394.84      417.79      9.28 o 
   4  -7   4        2.78        0.66      1.03 o 
   5  -7   4        2.13        3.09      1.18 o 
   6  -7   4      250.34      267.50      9.54 o 
   7  -7   4       71.49       73.38      7.00 o 
   8  -7   4       14.47       11.60      4.42 o 
  -8  -6   4        4.08        3.44      3.10 o 
  -7  -6   4      127.87       94.28      8.23 o 
  -6  -6   4        2.53        2.42      1.41 o 
  -5  -6   4      752.26      743.76     11.40 o 
  -4  -6   4       56.80       59.47      2.50 o 
  -3  -6   4       13.63       13.65      0.88 o 
  -2  -6   4       33.04       29.10      0.94 o 
  -1  -6   4      859.46      840.46     12.47 o 
   0  -6   4        4.66        7.51      0.74 o 
   1  -6   4      973.39      995.16     12.79 o 
   2  -6   4      710.26      732.84     10.11 o 
   3  -6   4      331.63      334.41      6.13 o 
   4  -6   4     1058.98     1073.11     18.87 o 
   5  -6   4      471.16      466.00     10.20 o 
   6  -6   4       26.24       28.33      2.17 o 
   7  -6   4        4.76        1.98      1.75 o 
   8  -6   4       81.10       84.38      7.18 o 
   9  -6   4       15.31       16.97      3.12 o 
  -8  -5   4       82.78       86.65      7.80 o 
  -7  -5   4       18.64       18.28      1.75 o 
  -6  -5   4      368.68      385.43      9.23 o 
  -5  -5   4      907.36      891.18     18.61 o 
  -4  -5   4      780.20      763.89     11.56 o 
  -3  -5   4      365.67      344.56      5.93 o 
  -2  -5   4      200.37      167.79      2.68 o 
  -1  -5   4      140.32      142.80      2.47 o 
   0  -5   4       24.66       23.70      0.62 o 
   1  -5   4      868.94      845.58      9.80 o 
   2  -5   4       16.57       18.65      1.16 o 
   3  -5   4     1111.20     1077.05     18.16 o 
   4  -5   4      673.59      693.22     13.53 o 
   5  -5   4        4.69        4.97      1.13 o 
   6  -5   4      492.95      530.19     15.88 o 
   7  -5   4       16.65       18.31      2.50 o 
   8  -5   4       14.04        9.93      2.32 o 
   9  -5   4        2.97        3.07      2.10 o 
  -8  -4   4       78.64       77.47      7.63 o 
  -7  -4   4       59.74       60.64      2.43 o 
  -6  -4   4      613.72      617.72     13.41 o 
  -5  -4   4        2.17        4.89      1.05 o 
  -4  -4   4     1812.28     1807.91     32.14 o 
  -3  -4   4       26.22       21.84      0.80 o 
  -2  -4   4      706.26      783.54     13.50 o 
  -1  -4   4     1467.98     1600.02     31.00 o 
   0  -4   4       89.37       57.02      1.23 o 
   1  -4   4     4674.82     4863.64     54.61 o 
   2  -4   4     1230.69     1214.89     19.84 o 
   3  -4   4      282.01      267.71      4.43 o 
   4  -4   4       17.49       11.97      0.95 o 
   5  -4   4      921.69      889.07     38.46 o 
   6  -4   4      638.21      670.66     19.18 o 
   7  -4   4       14.86       16.57      2.32 o 
   8  -4   4       82.66       90.62      5.00 o 
   9  -4   4        3.44        3.35      2.07 o 
  -9  -3   4        0.33        0.76      2.65 o 
  -8  -3   4      853.31      833.66     16.96 o 
  -7  -3   4      115.54      124.07      3.48 o 
  -6  -3   4      887.47      854.66     15.23 o 
  -5  -3   4      429.18      449.03      9.95 o 
  -4  -3   4      376.51      358.05      7.74 o 
  -3  -3   4       22.80       21.34      0.95 o 
  -2  -3   4     2056.29     2119.77     35.13 o 
  -1  -3   4     1013.51     1082.41     15.44 o 
   0  -3   4      478.38      494.01      6.33 o 
   1  -3   4     1330.51     1267.15     14.87 o 
   2  -3   4       40.16       26.10      0.69 o 
   3  -3   4     2941.33     2880.66     36.09 o 
   4  -3   4      161.58      160.67      3.37 o 
   5  -3   4      189.26      207.20      6.09 o 
   6  -3   4      302.45      295.89      9.66 o 
   7  -3   4      666.61      694.76     19.83 o 
   8  -3   4       12.11        9.62      2.16 o 
   9  -3   4      173.21      164.02      8.46 o 
 -10  -2   4       14.01       13.53      4.25 o 
  -9  -2   4       56.60       67.55      5.56 o 
  -8  -2   4        6.10        5.12      1.41 o 
  -7  -2   4      687.94      698.93     12.83 o 
  -6  -2   4      773.90      772.04     16.91 o 
  -5  -2   4      231.82      244.29      6.17 o 
  -4  -2   4     1469.64     1504.90     30.12 o 
  -3  -2   4     1614.98     1646.47     30.10 o 
  -2  -2   4       67.49       68.18      1.49 o 
  -1  -2   4     2295.58     2286.05     39.85 o 
   0  -2   4      296.34      275.76      4.17 o 
   1  -2   4      321.29      324.05      4.01 o 
   2  -2   4     1906.79     1999.46     22.56 o 
   3  -2   4     2832.53     2932.71     42.51 o 
   4  -2   4      240.62      253.18      4.94 o 
   5  -2   4      377.90      379.87      9.96 o 
   6  -2   4       86.67       85.84      4.09 o 
   7  -2   4       67.64       71.84      5.16 o 
   8  -2   4       15.20       15.82      2.38 o 
   9  -2   4      287.05      318.56     11.27 o 
 -11  -1   4       93.36      105.36      4.80 o 
 -10  -1   4        4.31        3.80      1.63 o 
  -9  -1   4      155.41      159.22      4.50 o 
  -8  -1   4       48.17       46.92      2.49 o 
  -7  -1   4      657.01      664.48     15.10 o 
  -6  -1   4      217.43      215.31      5.80 o 
  -5  -1   4      771.74      791.88     14.04 o 
  -4  -1   4       45.66       47.32      1.53 o 
  -3  -1   4     1365.59     1434.77     21.21 o 
  -2  -1   4      257.51      233.93      6.45 o 
  -1  -1   4      505.18      581.33      8.98 o 
   0  -1   4     7680.24     7822.10    144.27 o 
   1  -1   4        9.79        6.25      0.40 o 
   2  -1   4      808.67      706.70      9.15 o 
   3  -1   4       14.48       10.51      0.57 o 
   4  -1   4     2989.83     2889.04     44.43 o 
   5  -1   4      721.34      712.90     17.17 o 
   6  -1   4      470.10      471.79     13.78 o 
   7  -1   4      325.68      321.27     12.69 o 
   8  -1   4       72.77       74.86      3.20 o 
   9  -1   4        8.03       11.59      1.63 o 
 -11   0   4        7.93        5.84      1.78 o 
 -10   0   4       34.91       33.83      3.56 o 
  -9   0   4      230.33      239.50      5.50 o 
  -8   0   4        0.31        0.19      0.73 o 
  -7   0   4      654.43      677.36     12.42 o 
  -6   0   4     1767.01     1876.48     28.02 o 
  -5   0   4      613.16      637.21      8.11 o 
  -4   0   4       12.26       10.37      0.74 o 
  -3   0   4       91.28       73.26      1.39 o 
  -2   0   4     6593.72     7028.85    239.09 o 
  -1   0   4     5856.55     6233.12     78.55 o 
   0   0   4    12990.15    12638.46    269.53 o 
   1   0   4       33.03       36.77      0.75 o 
   2   0   4     5319.99     5379.22     77.79 o 
   3   0   4      568.68      642.88     10.35 o 
   4   0   4     1299.02     1307.64     22.51 o 
   5   0   4       55.84       61.64      2.02 o 
   6   0   4      907.36      939.36     17.88 o 
   7   0   4       60.99       61.72      2.49 o 
   8   0   4       68.26       64.52      2.95 o 
   9   0   4        4.93        5.62      1.43 o 
 -11   1   4        6.20        4.02      1.72 o 
 -10   1   4      108.39      112.03      8.66 o 
  -9   1   4       36.94       35.06      2.11 o 
  -8   1   4      391.36      380.18      9.02 o 
  -7   1   4      729.74      729.59     13.39 o 
  -6   1   4      367.06      363.38      7.12 o 
  -5   1   4     1279.35     1290.45     17.59 o 
  -4   1   4      424.39      432.04      6.26 o 
  -3   1   4       49.96       78.64      1.49 o 
  -2   1   4     2421.34     2728.81     53.37 o 
  -1   1   4        4.49        5.09      0.37 o 
   0   1   4       58.40       59.14      1.01 o 
   1   1   4     8832.15     8919.31    111.63 o 
   2   1   4     4529.79     4499.69     65.34 o 
   3   1   4      422.94      416.28      7.45 o 
   4   1   4     1133.65     1098.58     22.91 o 
   5   1   4        4.08        3.38      0.95 o 
   6   1   4      197.60      191.10      6.25 o 
   7   1   4      186.78      173.44      5.81 o 
   8   1   4      555.57      526.22     14.15 o 
   9   1   4        0.65        0.20      1.48 o 
 -11   2   4        0.57       -1.66      1.66 o 
 -10   2   4        7.98        7.98      2.59 o 
  -9   2   4      163.10      174.39      5.26 o 
  -8   2   4      129.76      134.95      4.24 o 
  -7   2   4      118.00      110.02      3.59 o 
  -6   2   4      652.03      645.45     13.92 o 
  -5   2   4     1947.89     1955.72     31.30 o 
  -4   2   4      562.88      547.86      7.95 o 
  -3   2   4     2328.35     2213.42     31.71 o 
  -2   2   4       83.94       96.38      1.45 o 
  -1   2   4      596.79      589.31      6.47 o 
   0   2   4      134.26      146.41      2.15 o 
   1   2   4     3208.29     3233.71     42.31 o 
   2   2   4       87.34       95.90      1.75 o 
   3   2   4     1604.49     1606.64     23.63 o 
   4   2   4      517.69      492.58      9.71 o 
   5   2   4       45.53       41.32      1.79 o 
   6   2   4      127.95      119.79      3.44 o 
   7   2   4        7.33        9.81      2.02 o 
   8   2   4        0.29       -0.52      1.25 o 
   9   2   4       15.45       13.96      2.23 o 
 -11   3   4       11.31       15.56      4.83 o 
 -10   3   4       59.46       63.55      3.29 o 
  -9   3   4      130.20      131.45      4.58 o 
  -8   3   4      144.31      130.79      4.29 o 
  -7   3   4      953.28      904.89     19.31 o 
  -6   3   4      374.54      376.36     16.17 o 
  -5   3   4      471.79      468.81      7.48 o 
  -4   3   4      568.38      597.34      8.69 o 
  -3   3   4      731.66      749.38      9.71 o 
  -2   3   4       75.56       59.60      1.08 o 
  -1   3   4     2379.29     2287.70     25.36 o 
   0   3   4      132.39      128.66      1.97 o 
   1   3   4      892.18      866.51     11.88 o 
   2   3   4        5.06        6.26      0.51 o 
   3   3   4     1096.38     1078.88     18.56 o 
   4   3   4       66.74       68.05      2.37 o 
   5   3   4      814.01      848.66     16.19 o 
   6   3   4        1.06        0.73      0.80 o 
   7   3   4       18.70       20.08      1.86 o 
   8   3   4       27.49       30.98      2.64 o 
 -10   4   4        3.10        1.37      1.45 o 
  -9   4   4        3.85        1.84      1.45 o 
  -8   4   4      110.30      134.29      4.84 o 
  -7   4   4        0.10        1.42      1.12 o 
  -6   4   4     1026.83      962.88     20.61 o 
  -5   4   4     1042.13     1014.51     17.09 o 
  -4   4   4        0.02        0.74      0.44 o 
  -3   4   4      119.21      107.11      1.83 o 
  -2   4   4      105.24       99.19      1.57 o 
  -1   4   4      222.71      239.05      3.22 o 
   0   4   4     1168.76     1117.07     11.74 o 
   1   4   4     3206.08     3228.97     46.60 o 
   2   4   4      300.90      298.11      5.52 o 
   3   4   4       74.98       74.97      2.83 o 
   4   4   4       20.65       16.98      1.31 o 
   5   4   4      177.14      186.20      4.62 o 
   6   4   4       94.90       94.06      2.98 o 
   7   4   4      255.64      274.24      6.46 o 
   8   4   4       19.27       19.23      2.24 o 
 -10   5   4       66.89       75.89      3.84 o 
  -9   5   4        0.85        2.59      1.46 o 
  -8   5   4       34.03       30.83      2.37 o 
  -7   5   4       85.54       76.42      3.32 o 
  -6   5   4     1094.57     1129.54     21.76 o 
  -5   5   4      470.12      437.13      8.00 o 
  -4   5   4     1900.04     1809.81     27.04 o 
  -3   5   4      214.90      232.00      3.32 o 
  -2   5   4       22.09       15.14      0.62 o 
  -1   5   4      297.46      325.33      4.04 o 
   0   5   4     1552.34     1514.47     21.09 o 
   1   5   4       15.12       17.71      0.81 o 
   2   5   4      750.63      728.60     16.12 o 
   3   5   4       14.45       19.53      5.79 o 
   4   5   4      104.42      105.74      3.14 o 
   5   5   4      147.86      143.36      3.91 o 
   6   5   4       53.80       55.37      2.34 o 
   7   5   4       10.87       11.82      1.35 o 
   8   5   4       24.44       20.93      2.85 o 
 -10   6   4       11.23       10.22      2.14 o 
  -9   6   4       51.22       47.25      3.08 o 
  -8   6   4      192.83      216.72      6.66 o 
  -7   6   4        0.63       -0.81      1.07 o 
  -6   6   4        8.71        7.03      1.28 o 
  -5   6   4      103.03       87.27      4.28 o 
  -4   6   4     1247.25     1258.82     20.08 o 
  -3   6   4      190.57      193.20      3.79 o 
  -2   6   4      989.69      988.14     14.03 o 
  -1   6   4      193.04      202.32      3.51 o 
   0   6   4       67.18       63.87      1.76 o 
   1   6   4       43.15       51.86      2.25 o 
   2   6   4      524.39      514.03     10.46 o 
   3   6   4      404.27      411.96      9.36 o 
   4   6   4      213.70      215.98      5.29 o 
   5   6   4        0.32       -0.46      0.87 o 
   6   6   4        9.44        5.94      1.18 o 
   7   6   4       13.57       15.54      2.16 o 
  -9   7   4       71.78       83.45      5.04 o 
  -8   7   4       21.07       26.42      2.28 o 
  -7   7   4      317.28      294.44      7.45 o 
  -6   7   4       60.30       55.73      3.05 o 
  -5   7   4        4.45        4.91      1.23 o 
  -4   7   4       50.57       40.15      2.23 o 
  -3   7   4      246.63      213.87      7.74 o 
  -2   7   4      126.94      142.95      3.23 o 
  -1   7   4      572.54      597.33     10.44 o 
   0   7   4      565.27      593.69     10.30 o 
   1   7   4       64.04       71.79      2.92 o 
   2   7   4       98.81       94.40      3.37 o 
   3   7   4       63.02       68.78      2.85 o 
   4   7   4        4.29        5.60      1.31 o 
   5   7   4       26.29       26.52      1.92 o 
   6   7   4       36.02       38.99      4.76 o 
  -9   8   4        1.08       -1.75      2.16 o 
  -8   8   4       36.48       37.66      6.57 o 
  -7   8   4      317.73      339.67     15.05 o 
  -6   8   4       28.25       27.84      2.88 o 
  -5   8   4      242.75      216.70      6.55 o 
  -4   8   4       26.72       27.48      2.11 o 
  -3   8   4        0.85        0.42      1.04 o 
  -2   8   4      105.79      119.33      2.96 o 
  -1   8   4      392.58      366.72      7.91 o 
   0   8   4       11.16        9.88      1.16 o 
   1   8   4      109.68      112.42      3.98 o 
   2   8   4       24.85       32.91      3.18 o 
   3   8   4       11.22        5.75      1.45 o 
   4   8   4        1.93        2.18      1.29 o 
   5   8   4        2.07        1.22      1.56 o 
  -8   9   4        1.59        1.18      2.36 o 
  -7   9   4        2.28        4.69      2.16 o 
  -6   9   4       36.95       33.73      3.17 o 
  -5   9   4        2.59        6.38      1.53 o 
  -4   9   4      236.59      246.73     12.46 o 
  -3   9   4      102.81       99.92      7.57 o 
  -2   9   4       10.36        7.24      1.78 o 
  -1   9   4        9.29       11.52      1.37 o 
   0   9   4       19.81       24.93      1.85 o 
   1   9   4       55.92       56.89      3.24 o 
   2   9   4       16.14       13.86      1.85 o 
   3   9   4       59.11       63.22      3.63 o 
   4   9   4       22.20       19.61      3.55 o 
  -7  10   4       13.63       16.99      3.34 o 
  -6  10   4        0.91        1.67      2.03 o 
  -5  10   4       29.16       24.34      3.38 o 
  -4  10   4       64.02       54.97      4.58 o 
  -3  10   4       10.58       10.15      2.22 o 
  -2  10   4       39.18       46.28      3.38 o 
  -1  10   4       44.05       46.20      2.30 o 
   0  10   4       10.28        7.59      1.55 o 
   1  10   4        9.63        8.09      2.13 o 
   2  10   4       34.40       39.72      3.65 o 
   3  10   4       18.30       17.34      2.93 o 
  -5  11   4        0.23       -1.51      1.51 o 
  -4  11   4        0.88        0.84      1.92 o 
  -3  11   4       11.26       12.40      2.54 o 
  -2  11   4       50.22       49.33      3.66 o 
  -1  11   4        1.97        0.99      1.92 o 
   0  11   4       25.69       33.62      3.08 o 
   1  11   4       13.40       14.18      3.13 o 
  -2 -12   5        9.65        6.73      2.09 o 
  -1 -12   5       53.58       55.01      3.40 o 
   0 -12   5        0.16       -0.55      1.32 o 
   1 -12   5        4.42        0.92      2.13 o 
   2 -12   5        2.48        4.04      2.33 o 
   3 -12   5        8.94        9.41      2.77 o 
  -4 -11   5        0.78        2.47      1.65 o 
  -3 -11   5       39.52       39.78      2.83 o 
  -2 -11   5        5.08        4.03      1.33 o 
  -1 -11   5       58.47       59.04      2.75 o 
   0 -11   5        0.49        0.23      1.07 o 
   1 -11   5       79.35       79.26      3.82 o 
   2 -11   5       24.70       24.59      3.14 o 
   3 -11   5       10.06        6.86      2.39 o 
   4 -11   5       33.23       31.83      3.20 o 
   5 -11   5       21.44       23.41      2.49 o 
  -6 -10   5       45.48       50.93      4.03 o 
  -5 -10   5        0.66        0.39      1.35 o 
  -4 -10   5       29.23       32.22      2.48 o 
  -3 -10   5       37.97       42.50      2.20 o 
  -2 -10   5        6.40        3.26      1.15 o 
  -1 -10   5       54.39       57.40      2.95 o 
   0 -10   5       14.40       14.04      1.42 o 
   1 -10   5       39.67       41.96      2.20 o 
   2 -10   5      100.13      107.46      6.00 o 
   3 -10   5       99.75      111.70      5.55 o 
   4 -10   5       71.76       84.58      4.07 o 
   5 -10   5       26.02       26.87      2.45 o 
   6 -10   5        3.08        1.58      2.43 o 
  -7  -9   5        0.63        2.55      2.37 o 
  -6  -9   5        5.72        2.16      0.91 o 
  -5  -9   5        5.71        5.77      1.82 o 
  -4  -9   5      177.84      196.24      4.71 o 
  -3  -9   5       42.70       41.85      2.66 o 
  -2  -9   5      314.65      302.37      9.98 o 
  -1  -9   5       29.38       29.44      3.44 o 
   0  -9   5        1.82        1.54      0.88 o 
   1  -9   5       26.59       26.33      1.57 o 
   2  -9   5        4.34        5.19      1.65 o 
   3  -9   5       14.80       13.03      1.77 o 
   4  -9   5      113.92      123.07      4.54 o 
   5  -9   5       57.04       57.77      3.14 o 
   6  -9   5       40.34       45.65      3.70 o 
   7  -9   5       16.60       10.28      4.34 o 
  -8  -8   5        7.72        6.37      2.66 o 
  -7  -8   5        9.26       10.04      2.27 o 
  -6  -8   5      191.31      197.36      9.49 o 
  -5  -8   5        1.21        1.16      0.97 o 
  -4  -8   5      157.26      143.75      3.64 o 
  -3  -8   5       72.53       76.85      2.66 o 
  -2  -8   5      762.98      755.47     13.52 o 
  -1  -8   5       33.58       39.69      2.47 o 
   0  -8   5      149.82      139.74      3.36 o 
   1  -8   5      117.43      114.43      3.83 o 
   2  -8   5       39.52       36.70      1.66 o 
   3  -8   5        7.91        7.46      1.39 o 
   4  -8   5       39.96       42.45      2.82 o 
   5  -8   5      183.19      188.68      6.67 o 
   6  -8   5      155.74      173.02      6.79 o 
   7  -8   5        5.21        2.97      3.76 o 
  -8  -7   5        1.86       -2.70      2.70 o 
  -7  -7   5       83.42       87.31      5.17 o 
  -6  -7   5       65.78       63.73      2.53 o 
  -5  -7   5      380.72      363.84      6.97 o 
  -4  -7   5      256.16      250.37      5.19 o 
  -3  -7   5       95.39       86.60      2.57 o 
  -2  -7   5        6.39        8.70      0.99 o 
  -1  -7   5        2.04        2.59      0.71 o 
   0  -7   5      344.98      329.62      6.11 o 
   1  -7   5      519.89      557.74      8.88 o 
   2  -7   5      232.31      241.89      6.27 o 
   3  -7   5      597.41      624.76     12.93 o 
   4  -7   5       59.06       57.93      2.77 o 
   5  -7   5      306.86      296.85      9.30 o 
   6  -7   5       38.96       34.99      5.29 o 
   7  -7   5      117.34      130.88      9.33 o 
   8  -7   5       34.20       36.94      6.24 o 
  -8  -6   5        3.63        4.45      3.46 o 
  -7  -6   5        0.18       -0.28      1.71 o 
  -6  -6   5       87.85       86.98      2.66 o 
  -5  -6   5      662.25      674.89     11.70 o 
  -4  -6   5      110.16      108.68      3.05 o 
  -3  -6   5      639.74      600.70     10.00 o 
  -2  -6   5       50.30       49.60      1.34 o 
  -1  -6   5      604.29      614.73      9.39 o 
   0  -6   5       98.39       96.57      2.33 o 
   1  -6   5      448.07      447.88      6.72 o 
   2  -6   5        5.10        9.26      0.76 o 
   3  -6   5      383.55      425.56      8.71 o 
   4  -6   5        2.14        1.93      0.85 o 
   5  -6   5      104.54      114.32      6.31 o 
   6  -6   5       83.44       88.02      8.15 o 
   7  -6   5       88.86       94.63     12.27 o 
   8  -6   5        0.56        0.08      1.68 o 
  -8  -5   5       10.48        8.44      2.35 o 
  -7  -5   5       15.23       15.90      7.04 o 
  -6  -5   5      107.39      106.42     10.18 o 
  -5  -5   5        0.49        1.13      0.63 o 
  -4  -5   5      739.13      731.53     11.74 o 
  -3  -5   5     2089.81     2055.33     31.57 o 
  -2  -5   5     2427.48     2408.53     33.71 o 
  -1  -5   5      378.02      355.73      5.65 o 
   0  -5   5        0.61        0.89      0.30 o 
   1  -5   5       22.85       14.49      0.87 o 
   2  -5   5     1016.91      983.73     10.87 o 
   3  -5   5        5.01        5.06      0.66 o 
   4  -5   5      877.59      834.71     16.01 o 
   5  -5   5      275.95      279.19      7.23 o 
   6  -5   5      180.49      168.78      6.90 o 
   7  -5   5      140.34      139.66     16.77 o 
   8  -5   5       71.72       72.51      4.77 o 
   9  -5   5        0.29        0.78      1.67 o 
  -8  -4   5      148.86      157.23      7.61 o 
  -7  -4   5        3.66        7.01      1.48 o 
  -6  -4   5      569.59      534.15     13.33 o 
  -5  -4   5      675.19      635.83     13.92 o 
  -4  -4   5        7.90       10.24      0.46 o 
  -3  -4   5      387.50      391.75      7.07 o 
  -2  -4   5     2685.75     2604.42     40.28 o 
  -1  -4   5     1474.07     1436.49     21.35 o 
   0  -4   5      461.18      442.85      5.80 o 
   1  -4   5      298.14      284.54      3.74 o 
   2  -4   5      204.36      198.15      2.95 o 
   3  -4   5      199.09      202.04      3.79 o 
   4  -4   5      573.00      573.79      9.74 o 
   5  -4   5      275.65      279.44     14.21 o 
   6  -4   5      203.12      191.77     11.43 o 
   7  -4   5       47.97       59.00      3.91 o 
   8  -4   5       24.61       26.28      2.29 o 
   9  -4   5       46.26       47.87      3.96 o 
  -8  -3   5       21.47       22.61      2.46 o 
  -7  -3   5      258.01      233.72      5.44 o 
  -6  -3   5      823.02      814.01     16.32 o 
  -5  -3   5      851.16      852.86     16.05 o 
  -4  -3   5     1953.60     2083.12     37.97 o 
  -3  -3   5     1905.88     1948.63     30.34 o 
  -2  -3   5      108.37      111.58      2.91 o 
  -1  -3   5     2164.25     2075.17     36.62 o 
   0  -3   5     1304.26     1316.85     15.80 o 
   1  -3   5      363.97      385.97      4.81 o 
   2  -3   5     1799.30     1732.20     20.16 o 
   3  -3   5      145.02      154.38      2.91 o 
   4  -3   5      892.62      874.11     14.05 o 
   5  -3   5      169.84      185.02      4.65 o 
   6  -3   5       17.32       22.83      3.20 o 
   7  -3   5        5.01        2.44      1.16 o 
   8  -3   5       83.53       88.15      3.76 o 
   9  -3   5       62.18       67.26      3.56 o 
 -10  -2   5       10.25       11.44      1.46 o 
  -9  -2   5      185.79      184.53      4.56 o 
  -8  -2   5       60.11       62.44      2.82 o 
  -7  -2   5       18.50       16.84      1.77 o 
  -6  -2   5       40.77       36.00      2.05 o 
  -5  -2   5     2023.26     1894.02     66.12 o 
  -4  -2   5     1212.18     1145.62     21.19 o 
  -3  -2   5     3979.88     4101.89     63.29 o 
  -2  -2   5     1547.99     1640.82     27.11 o 
  -1  -2   5      231.68      203.07      4.44 o 
   0  -2   5      312.30      323.89      4.89 o 
   1  -2   5        6.14       16.45      0.57 o 
   2  -2   5      767.49      866.42     10.85 o 
   3  -2   5      562.09      574.45      8.70 o 
   4  -2   5     1012.59      993.55     15.53 o 
   5  -2   5      321.17      332.97      7.85 o 
   6  -2   5      828.06      831.72     17.57 o 
   7  -2   5      355.45      354.95      8.75 o 
   8  -2   5       14.18       13.43      2.13 o 
   9  -2   5        0.25        0.88      1.43 o 
 -11  -1   5       24.56       24.93      2.59 o 
 -10  -1   5       37.89       30.76      2.37 o 
  -9  -1   5      148.90      148.44      3.84 o 
  -8  -1   5       64.77       69.78      2.20 o 
  -7  -1   5      898.98      907.59     16.15 o 
  -6  -1   5      183.33      191.80      3.47 o 
  -5  -1   5       59.74       57.68      1.52 o 
  -4  -1   5     1006.18     1009.86     16.54 o 
  -3  -1   5     5030.10     5094.60     74.01 o 
  -2  -1   5     2467.96     2642.46     40.40 o 
  -1  -1   5     2345.32     2293.47     37.45 o 
   0  -1   5       53.11       47.80      0.98 o 
   1  -1   5      361.28      359.82      4.72 o 
   2  -1   5       13.49       12.07      0.45 o 
   3  -1   5     2702.05     2702.27     44.49 o 
   4  -1   5       39.93       50.34      1.87 o 
   5  -1   5      158.50      164.54      4.14 o 
   6  -1   5      280.19      276.52      7.73 o 
   7  -1   5       57.01       60.22      2.82 o 
   8  -1   5      197.43      215.11      5.90 o 
   9  -1   5        1.27        1.97      1.83 o 
 -11   0   5       15.63       16.25      2.34 o 
 -10   0   5       11.60       10.75      1.50 o 
  -9   0   5       53.41       53.99      2.21 o 
  -8   0   5      300.29      311.19      6.53 o 
  -7   0   5      795.63      822.10     14.83 o 
  -6   0   5      421.16      414.51      6.88 o 
  -5   0   5      564.24      570.35      8.12 o 
  -4   0   5      630.06      565.59     11.78 o 
  -3   0   5      125.35      143.94      2.50 o 
  -2   0   5     1301.04     1419.04     19.59 o 
  -1   0   5     1927.98     2060.72     30.59 o 
   0   0   5       30.76       30.96      0.70 o 
   1   0   5     1097.38     1062.52     12.55 o 
   2   0   5      315.84      345.31      5.26 o 
   3   0   5     1235.65     1274.76     21.49 o 
   4   0   5      850.93      842.21     17.89 o 
   5   0   5      104.72      106.74      3.43 o 
   6   0   5       10.28        7.44      1.44 o 
   7   0   5       72.26       75.49      3.73 o 
   8   0   5      313.02      329.71     10.04 o 
   9   0   5        0.43       -1.40      1.58 o 
 -11   1   5       10.59       13.72      2.21 o 
 -10   1   5       66.95       66.63      3.13 o 
  -9   1   5        2.17        1.93      1.09 o 
  -8   1   5        4.37        1.28      1.23 o 
  -7   1   5       28.81       26.42      1.46 o 
  -6   1   5     2028.32     2024.57     30.39 o 
  -5   1   5        1.36        2.67      0.60 o 
  -4   1   5     4380.64     4529.24     58.34 o 
  -3   1   5     3243.70     3346.09     40.17 o 
  -2   1   5     2774.96     2830.68     32.04 o 
  -1   1   5       16.03       13.13      0.81 o 
   0   1   5     3526.82     3670.18     41.02 o 
   1   1   5       41.11       44.11      0.85 o 
   2   1   5      217.72      241.38      4.11 o 
   3   1   5      996.79      937.36     16.10 o 
   4   1   5      525.85      524.49     11.64 o 
   5   1   5      436.76      430.24     11.13 o 
   6   1   5       61.98       65.72      3.19 o 
   7   1   5        0.93        1.78      1.37 o 
   8   1   5        9.29       11.19      2.06 o 
   9   1   5       92.49      107.92      6.48 o 
 -11   2   5       25.02       23.49      5.65 o 
 -10   2   5      222.35      211.53      6.47 o 
  -9   2   5        0.04       -0.96      0.96 o 
  -8   2   5      126.27      122.19      3.98 o 
  -7   2   5       73.21       73.78      3.78 o 
  -6   2   5       69.06       76.79      2.31 o 
  -5   2   5     1623.97     1648.78     27.90 o 
  -4   2   5     4887.72     5061.53     73.66 o 
  -3   2   5      655.78      660.71      8.62 o 
  -2   2   5     1055.91     1073.35     12.19 o 
  -1   2   5      956.76     1022.96     10.98 o 
   0   2   5      330.20      341.82      4.38 o 
   1   2   5     1072.94     1051.11     12.78 o 
   2   2   5        6.30        3.63      0.46 o 
   3   2   5       16.24       15.56      0.88 o 
   4   2   5       69.79       86.84      2.44 o 
   5   2   5      939.69      935.17     17.87 o 
   6   2   5       22.46       22.65      1.58 o 
   7   2   5      305.71      324.45      8.57 o 
   8   2   5       13.23       13.46      2.33 o 
 -11   3   5        7.28        8.99      2.53 o 
 -10   3   5       23.61       21.36      2.18 o 
  -9   3   5      177.79      187.61      5.72 o 
  -8   3   5       15.29       16.50      1.70 o 
  -7   3   5      265.93      237.25     10.92 o 
  -6   3   5      655.28      671.34     13.11 o 
  -5   3   5     1281.23     1248.79     19.21 o 
  -4   3   5      660.07      667.92     11.26 o 
  -3   3   5     1261.42     1220.37     19.85 o 
  -2   3   5      211.35      223.97      2.80 o 
  -1   3   5      566.93      543.53      5.93 o 
   0   3   5      664.17      642.96      7.89 o 
   1   3   5     1158.24     1165.64     14.98 o 
   2   3   5      705.84      709.30     10.95 o 
   3   3   5      250.90      250.36      5.14 o 
   4   3   5       34.77       42.92      1.88 o 
   5   3   5        2.13        5.61      1.03 o 
   6   3   5       34.58       36.75      2.22 o 
   7   3   5      217.68      224.01      5.71 o 
   8   3   5       10.82       11.64      2.04 o 
 -10   4   5       16.77       10.41      1.91 o 
  -9   4   5       84.42       76.12      4.47 o 
  -8   4   5       12.91       17.24      1.86 o 
  -7   4   5      463.00      474.82     11.25 o 
  -6   4   5       46.73       41.53      2.66 o 
  -5   4   5      197.48      168.67      3.75 o 
  -4   4   5     1390.35     1356.61     20.48 o 
  -3   4   5     1095.99     1127.18     12.71 o 
  -2   4   5        0.90        2.57      0.37 o 
  -1   4   5        3.17        4.30      0.39 o 
   0   4   5      543.33      586.22      7.72 o 
   1   4   5      129.21      122.63      2.61 o 
   2   4   5     2505.93     2458.32     39.44 o 
   3   4   5       60.55       58.03      2.08 o 
   4   4   5      531.64      508.21     10.35 o 
   5   4   5       64.52       55.23      2.55 o 
   6   4   5      103.96       95.11      3.84 o 
   7   4   5       29.10       27.35      1.89 o 
   8   4   5       53.86       54.79      4.23 o 
 -10   5   5        1.66        0.03      1.58 o 
  -9   5   5       17.61       20.29      2.51 o 
  -8   5   5       57.14       60.30      3.15 o 
  -7   5   5       25.59       16.64      1.81 o 
  -6   5   5      231.38      206.85      5.36 o 
  -5   5   5      738.94      746.33     13.39 o 
  -4   5   5      417.40      369.43      6.66 o 
  -3   5   5      191.27      178.50      2.84 o 
  -2   5   5      735.47      734.26      9.20 o 
  -1   5   5        3.82        6.63      0.67 o 
   0   5   5      175.51      179.84      3.58 o 
   1   5   5      182.16      166.57      3.40 o 
   2   5   5      249.41      244.22      5.64 o 
   3   5   5       82.57       85.77      2.58 o 
   4   5   5      928.44      925.77     17.85 o 
   5   5   5        1.91        1.15      0.94 o 
   6   5   5      151.89      148.60      4.49 o 
   7   5   5        8.96        8.39      1.81 o 
 -10   6   5       66.27       67.45      3.83 o 
  -9   6   5        1.49        1.93      1.50 o 
  -8   6   5        0.02        0.54      2.19 o 
  -7   6   5       66.64       83.47      3.73 o 
  -6   6   5      104.73       97.00      3.42 o 
  -5   6   5        6.84        2.85      0.81 o 
  -4   6   5      144.80      138.59      7.16 o 
  -3   6   5      259.85      279.16      5.67 o 
  -2   6   5      204.76      177.06      3.63 o 
  -1   6   5      392.58      388.13      6.76 o 
   0   6   5      241.48      244.96      4.87 o 
   1   6   5       44.12       38.12      2.86 o 
   2   6   5      411.83      411.05      9.46 o 
   3   6   5      235.12      222.72      8.30 o 
   4   6   5       13.09       14.16      1.43 o 
   5   6   5       92.94       90.15      3.19 o 
   6   6   5       81.61       85.23      4.37 o 
   7   6   5       12.40       18.14      2.85 o 
  -9   7   5       12.01       13.31      2.31 o 
  -8   7   5       51.18       57.60      3.02 o 
  -7   7   5       64.79       65.88      3.09 o 
  -6   7   5       85.91       71.54      3.95 o 
  -5   7   5      794.79      783.82     18.71 o 
  -4   7   5      343.02      330.28      8.86 o 
  -3   7   5      134.72      139.42      7.52 o 
  -2   7   5       83.12       72.89      2.17 o 
  -1   7   5      464.16      501.93      9.02 o 
   0   7   5       24.07       17.33      1.46 o 
   1   7   5      594.38      576.52     12.87 o 
   2   7   5       49.01       36.01      2.19 o 
   3   7   5       77.77       74.37      3.25 o 
   4   7   5        7.48        5.72      1.38 o 
   5   7   5        6.74        4.59      1.91 o 
   6   7   5        0.52       -1.46      1.46 o 
  -9   8   5       18.63       14.29      2.90 o 
  -8   8   5        3.04        1.57      1.98 o 
  -7   8   5       39.08       41.03      8.27 o 
  -6   8   5       95.43      103.73      6.68 o 
  -5   8   5       47.67       42.04      3.53 o 
  -4   8   5       77.71       61.14      5.45 o 
  -3   8   5      372.74      379.10      9.25 o 
  -2   8   5       20.08       20.18      1.49 o 
  -1   8   5       18.90       27.41      1.87 o 
   0   8   5       12.22       12.42      1.47 o 
   1   8   5        3.05        4.79      1.39 o 
   2   8   5       54.27       53.85      3.81 o 
   3   8   5      306.54      311.42      8.09 o 
   4   8   5       10.21       13.57      2.34 o 
   5   8   5       13.83       14.14      2.58 o 
  -8   9   5       74.75       81.74      5.00 o 
  -7   9   5       62.93       55.99      4.06 o 
  -6   9   5        0.27       -1.23      1.61 o 
  -5   9   5       55.28       52.29      4.21 o 
  -4   9   5      246.11      242.20     13.08 o 
  -3   9   5       96.38       88.54      3.93 o 
  -2   9   5      214.87      214.98     12.44 o 
  -1   9   5       35.85       45.31      2.61 o 
   0   9   5       12.79       14.48      1.68 o 
   1   9   5        8.52       11.97      1.90 o 
   2   9   5       24.74       19.29      2.15 o 
   3   9   5       24.81       15.85      3.00 o 
   4   9   5       21.35       24.26      5.13 o 
  -7  10   5        0.16        0.94      3.10 o 
  -6  10   5      105.32      116.31      9.53 o 
  -5  10   5        8.23        6.45      1.68 o 
  -4  10   5        9.68        9.74      2.46 o 
  -3  10   5        1.04        1.82      1.72 o 
  -2  10   5       55.58       59.73      3.77 o 
  -1  10   5        9.66        6.64      1.95 o 
   0  10   5       93.71       91.76      3.67 o 
   1  10   5        1.03       -1.57      1.57 o 
   2  10   5       23.74       22.24      3.19 o 
   3  10   5       13.54       20.37      3.61 o 
  -5  11   5       22.89       21.32      2.42 o 
  -4  11   5       33.58       32.74      3.35 o 
  -3  11   5        0.21        1.62      1.99 o 
  -2  11   5        0.29        0.31      2.00 o 
  -1  11   5       17.49       16.59      3.48 o 
   0  11   5       27.77       29.75      3.52 o 
  -2 -12   6       83.92       92.55      4.38 o 
  -1 -12   6        0.82       -0.20      1.70 o 
   0 -12   6        2.35        3.71      1.93 o 
   1 -12   6        8.65        9.68      4.31 o 
   2 -12   6       18.71       24.23      5.45 o 
  -4 -11   6       22.44       21.62      2.45 o 
  -3 -11   6       15.31       14.48      2.11 o 
  -2 -11   6        6.94        2.09      1.26 o 
  -1 -11   6        6.91        5.43      1.44 o 
   0 -11   6       73.24       79.63      3.56 o 
   1 -11   6        0.16       -1.12      1.42 o 
   2 -11   6       52.95       52.09      4.07 o 
   3 -11   6       77.09       85.27      5.17 o 
   4 -11   6        0.02       -0.56      2.51 o 
  -6 -10   6        5.99        7.41      1.97 o 
  -5 -10   6       91.48       95.27      4.05 o 
  -4 -10   6        2.00        1.94      1.13 o 
  -3 -10   6       28.25       27.47      1.91 o 
  -2 -10   6      105.93      107.12      3.47 o 
  -1 -10   6       40.93       41.14      2.27 o 
   0 -10   6       83.78       68.87      2.56 o 
   1 -10   6       27.06       30.62      2.05 o 
   2 -10   6       73.75       83.78      8.00 o 
   3 -10   6        8.20        8.76      2.39 o 
   4 -10   6      102.21      106.18      4.56 o 
   5 -10   6        4.30        0.63      1.63 o 
  -7  -9   6       25.63       21.81      3.07 o 
  -6  -9   6        7.07        5.98      1.02 o 
  -5  -9   6       52.16       54.00      2.25 o 
  -4  -9   6       39.45       40.13      2.07 o 
  -3  -9   6      155.71      151.19      4.69 o 
  -2  -9   6        1.57        0.63      0.96 o 
  -1  -9   6      100.83       95.11      3.56 o 
   0  -9   6      344.75      342.52      6.70 o 
   1  -9   6       32.89       34.13      1.79 o 
   2  -9   6      107.10      113.00      5.49 o 
   3  -9   6       10.12        9.60      1.73 o 
   4  -9   6       97.24       98.54      3.99 o 
   5  -9   6        5.18        4.72      1.75 o 
   6  -9   6      143.34      159.70      9.58 o 
  -8  -8   6       10.08       11.57      2.96 o 
  -7  -8   6       36.94       30.84      2.09 o 
  -6  -8   6       20.54       24.58      1.32 o 
  -5  -8   6      208.16      207.07      4.72 o 
  -4  -8   6      102.27      107.36      4.03 o 
  -3  -8   6       19.57       16.86      1.34 o 
  -2  -8   6        9.48       16.40      1.40 o 
  -1  -8   6       62.54       68.16      4.64 o 
   0  -8   6      219.96      218.39      4.65 o 
   1  -8   6      244.01      235.76      4.73 o 
   2  -8   6      120.95      134.66      4.30 o 
   3  -8   6        2.51        5.53      1.51 o 
   4  -8   6       43.62       51.09      2.75 o 
   5  -8   6        6.10        3.51      1.49 o 
   6  -8   6        0.00        0.01      3.13 o 
   7  -8   6       42.44       42.75     10.54 o 
  -8  -7   6       77.70       61.49      8.08 o 
  -7  -7   6       36.02       37.96      2.08 o 
  -6  -7   6       99.25      107.01      3.80 o 
  -5  -7   6       47.80       51.60      1.88 o 
  -4  -7   6        0.44        0.35      0.70 o 
  -3  -7   6      760.89      759.33     13.46 o 
  -2  -7   6       94.15       87.98      2.47 o 
  -1  -7   6      750.65      718.94     17.73 o 
   0  -7   6      219.90      213.36      6.12 o 
   1  -7   6     1233.87     1239.63     17.61 o 
   2  -7   6      134.05      122.37      3.43 o 
   3  -7   6      189.20      200.02      5.66 o 
   4  -7   6        2.08        1.34      1.43 o 
   5  -7   6        1.01        0.55      1.61 o 
   6  -7   6       13.33       17.42      4.33 o 
   7  -7   6       10.60        7.52      3.98 o 
  -8  -6   6       48.89       54.34      6.31 o 
  -7  -6   6       39.17       38.95      6.79 o 
  -6  -6   6       48.08       45.32      1.96 o 
  -5  -6   6       15.93       15.46      1.00 o 
  -4  -6   6       68.46       67.18      2.28 o 
  -3  -6   6        0.27        0.55      0.62 o 
  -2  -6   6      126.19      131.41      3.02 o 
  -1  -6   6     1630.47     1593.25     27.46 o 
   0  -6   6        0.26        0.48      0.73 o 
   1  -6   6      312.26      311.18      5.21 o 
   2  -6   6       73.39       69.01      2.09 o 
   3  -6   6      252.73      260.62      6.32 o 
   4  -6   6      102.66      103.05      5.13 o 
   5  -6   6      458.29      410.21     57.40 o 
   6  -6   6       46.36       45.36      3.90 o 
   7  -6   6       66.33       59.23      3.12 o 
   8  -6   6       13.26        7.06      1.77 o 
  -8  -5   6       38.94       38.34      2.82 o 
  -7  -5   6        0.01        0.66      1.72 o 
  -6  -5   6      318.20      331.23     14.42 o 
  -5  -5   6        4.77        4.11      0.75 o 
  -4  -5   6        0.10        0.00      0.52 o 
  -3  -5   6      214.99      209.02      4.71 o 
  -2  -5   6     1252.52     1254.35     18.62 o 
  -1  -5   6       13.92       18.81      1.03 o 
   0  -5   6     1306.51     1238.65     16.63 o 
   1  -5   6     1211.73     1195.98     16.82 o 
   2  -5   6       24.13       26.27      1.06 o 
   3  -5   6       38.54       42.72      2.15 o 
   4  -5   6        4.78        3.55      0.76 o 
   5  -5   6      127.95      117.31      9.85 o 
   6  -5   6      242.67      238.99      6.70 o 
   7  -5   6      106.36      101.26      7.42 o 
   8  -5   6      106.32      112.60      4.66 o 
  -9  -4   6        0.97        1.68      1.99 o 
  -8  -4   6      282.01      271.12     10.21 o 
  -7  -4   6      100.91      106.17      5.63 o 
  -6  -4   6      632.83      632.91     23.10 o 
  -5  -4   6       84.69       92.57      2.22 o 
  -4  -4   6     1002.45      986.47     18.15 o 
  -3  -4   6       60.74       52.29      1.61 o 
  -2  -4   6      406.06      369.57      5.68 o 
  -1  -4   6       12.39        9.70      0.65 o 
   0  -4   6     4110.87     4198.71     52.16 o 
   1  -4   6        8.53        4.52      0.60 o 
   2  -4   6     1738.07     1655.54     21.24 o 
   3  -4   6        2.20        1.25      0.65 o 
   4  -4   6      254.56      260.87      7.42 o 
   5  -4   6       67.90       60.87      2.57 o 
   6  -4   6       29.95       26.18      1.92 o 
   7  -4   6        9.87        5.68      1.44 o 
   8  -4   6      104.60      116.48      6.09 o 
  -9  -3   6       58.86       62.74      3.93 o 
  -8  -3   6      271.76      261.00     11.35 o 
  -7  -3   6       61.02       53.80      5.37 o 
  -6  -3   6        1.01        2.68      1.29 o 
  -5  -3   6       17.61       17.01      1.06 o 
  -4  -3   6        7.56       15.00      1.12 o 
  -3  -3   6     1952.61     1951.67     32.61 o 
  -2  -3   6     3980.00     3772.10     54.37 o 
  -1  -3   6      687.14      657.45     11.35 o 
   0  -3   6      239.53      280.24      4.75 o 
   1  -3   6       65.14       38.14      1.43 o 
   2  -3   6     1422.26     1299.23     16.80 o 
   3  -3   6     1437.30     1395.33     22.72 o 
   4  -3   6      629.07      639.26     15.35 o 
   5  -3   6      312.17      292.54      6.70 o 
   6  -3   6        2.06        1.85      1.08 o 
   7  -3   6      126.65      134.58      4.63 o 
   8  -3   6        5.31        3.60      1.66 o 
 -10  -2   6       37.60       31.22      3.11 o 
  -9  -2   6      279.37      295.34      7.61 o 
  -8  -2   6        4.07       -0.13      1.55 o 
  -7  -2   6     1197.34     1227.38     29.68 o 
  -6  -2   6       17.41       18.21      0.78 o 
  -5  -2   6       55.17       57.55      1.46 o 
  -4  -2   6       43.06       40.24      1.17 o 
  -3  -2   6     1135.80     1134.34     20.68 o 
  -2  -2   6        0.59       -0.35      0.35 o 
  -1  -2   6     3420.45     3313.80     40.34 o 
   0  -2   6      138.24      105.44      3.05 o 
   1  -2   6        4.62        2.72      0.35 o 
   2  -2   6       17.72       16.69      0.86 o 
   3  -2   6      702.47      679.49     11.58 o 
   4  -2   6      784.12      751.91     14.96 o 
   5  -2   6      565.88      548.12     15.82 o 
   6  -2   6       78.51       74.89      4.06 o 
   7  -2   6       43.92       42.80      3.40 o 
   8  -2   6       43.18       38.96      3.51 o 
 -11  -1   6       79.19       75.58      4.25 o 
 -10  -1   6        2.51        3.07      1.97 o 
  -9  -1   6        8.59       10.82      1.96 o 
  -8  -1   6        3.54        4.15      0.86 o 
  -7  -1   6      612.61      605.37     11.23 o 
  -6  -1   6      120.29      111.91      3.18 o 
  -5  -1   6      868.72      839.34     12.91 o 
  -4  -1   6      493.94      508.65      8.06 o 
  -3  -1   6      326.96      390.84      6.08 o 
  -2  -1   6     2512.79     2562.19     36.12 o 
  -1  -1   6     4630.06     4666.89     53.60 o 
   0  -1   6      826.85      781.67      9.15 o 
   1  -1   6      244.64      203.50      2.71 o 
   2  -1   6      384.51      351.55      4.98 o 
   3  -1   6       21.29       22.78      1.19 o 
   4  -1   6      173.63      190.46      4.32 o 
   5  -1   6        3.51        2.59      1.93 o 
   6  -1   6      119.20      120.87      6.26 o 
   7  -1   6      160.92      154.04      5.82 o 
   8  -1   6       72.47       80.32      7.04 o 
 -11   0   6        2.37        3.27      1.83 o 
 -10   0   6      100.23      105.82      3.62 o 
  -9   0   6        9.45       10.80      2.88 o 
  -8   0   6        6.23        6.34      1.01 o 
  -7   0   6       92.30       98.53      2.98 o 
  -6   0   6      342.15      335.78      5.81 o 
  -5   0   6      161.88      163.72      3.35 o 
  -4   0   6     4138.11     4162.24     65.47 o 
  -3   0   6     2623.96     2676.78     36.81 o 
  -2   0   6      563.23      560.21      6.71 o 
  -1   0   6        2.73        3.75      0.32 o 
   0   0   6     1707.14     1633.72     19.15 o 
   1   0   6     1665.82     1613.71     20.58 o 
   2   0   6      719.22      646.24      8.60 o 
   3   0   6      337.68      320.62      6.00 o 
   4   0   6       46.56       47.24      2.70 o 
   5   0   6      133.54      131.96      4.94 o 
   6   0   6      282.88      293.57      8.61 o 
   7   0   6        2.49        1.18      1.42 o 
   8   0   6        5.16        2.89      1.58 o 
 -11   1   6        2.62        3.24      1.55 o 
 -10   1   6      249.55      254.91      7.65 o 
  -9   1   6       24.70       23.46      1.84 o 
  -8   1   6      225.14      222.73      7.97 o 
  -7   1   6      132.52      124.92      2.94 o 
  -6   1   6        9.29       10.61      0.87 o 
  -5   1   6      328.47      329.44      7.34 o 
  -4   1   6     5125.34     5253.48     75.57 o 
  -3   1   6      574.52      653.94      9.07 o 
  -2   1   6     4545.11     4804.77     49.03 o 
  -1   1   6     4526.22     4712.96     50.63 o 
   0   1   6       50.43       47.19      0.91 o 
   1   1   6      189.68      186.71      2.69 o 
   2   1   6      304.40      266.12      5.04 o 
   3   1   6      165.23      149.68      3.60 o 
   4   1   6      644.24      637.81     14.07 o 
   5   1   6       46.45       57.41      2.97 o 
   6   1   6       75.89       74.68      4.67 o 
   7   1   6       58.33       49.77      3.23 o 
   8   1   6       20.48       22.13      2.59 o 
 -11   2   6        0.18        1.18      1.49 o 
 -10   2   6        8.32       15.44      1.94 o 
  -9   2   6      134.23      127.60      4.37 o 
  -8   2   6      167.90      174.21      5.14 o 
  -7   2   6      191.35      198.63      4.54 o 
  -6   2   6      147.44      135.43      2.92 o 
  -5   2   6        1.10        0.41      0.50 o 
  -4   2   6      300.60      330.06      5.55 o 
  -3   2   6     2671.37     2636.17     40.19 o 
  -2   2   6     1288.62     1234.26     13.50 o 
  -1   2   6     3654.16     3797.73     39.14 o 
   0   2   6     2862.98     2993.90     35.90 o 
   1   2   6       16.01        9.57      0.41 o 
   2   2   6       89.94       92.68      2.03 o 
   3   2   6       84.70       85.17      2.42 o 
   4   2   6        4.34        4.50      0.84 o 
   5   2   6       71.11       66.49      2.54 o 
   6   2   6      318.63      309.90      7.28 o 
   7   2   6       73.83       77.54      5.94 o 
   8   2   6       19.22       19.32      2.49 o 
 -11   3   6      120.90      123.01      5.09 o 
 -10   3   6       19.64       18.47      3.16 o 
  -9   3   6       30.76       28.77      2.27 o 
  -8   3   6        5.71        7.66      1.36 o 
  -7   3   6      279.74      270.22      5.90 o 
  -6   3   6       34.84       35.13      1.60 o 
  -5   3   6     2379.00     2369.96     35.39 o 
  -4   3   6      544.27      518.95      9.05 o 
  -3   3   6       89.09       91.01      1.62 o 
  -2   3   6      256.53      262.47      3.40 o 
  -1   3   6     2874.07     2935.34     30.55 o 
   0   3   6     2112.36     2115.87     25.59 o 
   1   3   6      263.88      265.35      4.53 o 
   2   3   6       67.46       62.64      1.66 o 
   3   3   6      126.72      124.33      3.16 o 
   4   3   6      143.52      130.68      3.72 o 
   5   3   6      254.21      261.81      6.19 o 
   6   3   6        0.31        0.34      1.02 o 
   7   3   6        1.71        4.84      1.60 o 
   8   3   6        7.86        5.46      2.34 o 
 -10   4   6        0.11       -0.53      1.41 o 
  -9   4   6       90.68       67.88      3.39 o 
  -8   4   6        4.65        5.01      1.40 o 
  -7   4   6        4.57        4.79      1.23 o 
  -6   4   6      108.67      110.75      3.04 o 
  -5   4   6      424.18      397.81     12.50 o 
  -4   4   6      500.64      462.33      7.66 o 
  -3   4   6     1534.98     1521.80     19.24 o 
  -2   4   6      552.33      513.02      6.18 o 
  -1   4   6        6.41        9.65      0.57 o 
   0   4   6      202.90      190.97      3.08 o 
   1   4   6     1049.30     1073.17     16.85 o 
   2   4   6       55.02       50.66      1.89 o 
   3   4   6       94.13       92.55      2.98 o 
   4   4   6      138.61      143.70      4.04 o 
   5   4   6        7.38        5.28      1.55 o 
   6   4   6      123.80      122.49      3.87 o 
   7   4   6       19.44       24.54      3.57 o 
 -10   5   6       87.41       85.02      8.78 o 
  -9   5   6       75.33       80.35      4.39 o 
  -8   5   6      246.61      231.47     10.54 o 
  -7   5   6       19.59       13.39      2.58 o 
  -6   5   6       91.99       78.03      2.56 o 
  -5   5   6        0.23       -0.56      0.90 o 
  -4   5   6     1050.40     1059.84     17.14 o 
  -3   5   6      145.95      131.77      2.57 o 
  -2   5   6      572.07      575.98      8.00 o 
  -1   5   6      805.56      851.12     13.09 o 
   0   5   6      602.08      591.22     11.50 o 
   1   5   6       89.17       84.86      2.36 o 
   2   5   6       30.66       29.32      2.95 o 
   3   5   6        1.02        7.78      2.67 o 
   4   5   6       32.99       37.92      2.46 o 
   5   5   6      190.80      200.91      5.32 o 
   6   5   6       80.92       77.80      4.03 o 
   7   5   6       39.05       40.16      4.54 o 
 -10   6   6        4.42        0.17      1.70 o 
  -9   6   6        0.20        1.91      1.54 o 
  -8   6   6      271.47      266.33      9.08 o 
  -7   6   6       10.55        9.82      1.58 o 
  -6   6   6      292.13      317.05      9.13 o 
  -5   6   6       65.33       53.35      2.33 o 
  -4   6   6        0.59       -0.06      0.78 o 
  -3   6   6      724.89      733.20     13.80 o 
  -2   6   6     1732.56     1815.14     30.82 o 
  -1   6   6      371.34      350.86      6.58 o 
   0   6   6        1.11        1.64      1.01 o 
   1   6   6      124.55      126.21      3.57 o 
   2   6   6      177.97      178.99      5.16 o 
   3   6   6      142.06      135.32      4.34 o 
   4   6   6       38.11       37.41      2.15 o 
   5   6   6        2.36        0.87      1.13 o 
   6   6   6        0.86       -1.01      1.45 o 
  -9   7   6        7.52        7.20      1.80 o 
  -8   7   6       57.44       51.88      3.44 o 
  -7   7   6       72.75       66.79      3.88 o 
  -6   7   6       69.45       67.50      3.88 o 
  -5   7   6       75.39       59.28      4.96 o 
  -4   7   6      330.63      343.23      9.20 o 
  -3   7   6      327.41      298.90      7.56 o 
  -2   7   6        3.41        4.20      0.97 o 
  -1   7   6      111.24      112.43      3.33 o 
   0   7   6       35.20       45.16      2.17 o 
   1   7   6        3.02        0.33      1.06 o 
   2   7   6       59.97       59.04      2.84 o 
   3   7   6      132.18      131.20      4.46 o 
   4   7   6       11.34        8.23      1.63 o 
   5   7   6       45.67       51.26      3.79 o 
  -8   8   6        6.63        5.81      2.30 o 
  -7   8   6       36.89       35.45      3.37 o 
  -6   8   6        2.26       -1.18      1.60 o 
  -5   8   6       64.81       66.39      4.96 o 
  -4   8   6       32.11       32.01      2.90 o 
  -3   8   6       54.03       45.53      2.53 o 
  -2   8   6      508.52      539.27     16.14 o 
  -1   8   6      298.66      293.39      6.98 o 
   0   8   6       34.38       39.13      2.22 o 
   1   8   6       42.02       40.64      2.63 o 
   2   8   6       36.85       41.57      2.63 o 
   3   8   6       18.43       15.79      1.97 o 
   4   8   6       53.92       44.27      3.66 o 
  -8   9   6        2.60       -2.65      2.65 o 
  -7   9   6        1.79       -1.81      1.81 o 
  -6   9   6        2.42        0.35      2.33 o 
  -5   9   6        2.86        0.51      1.33 o 
  -4   9   6       78.65       79.18      5.07 o 
  -3   9   6      213.48      212.45      9.06 o 
  -2   9   6       42.90       38.21      2.99 o 
  -1   9   6       14.66        9.16      1.95 o 
   0   9   6      130.97      139.44      4.75 o 
   1   9   6        5.64        6.85      1.76 o 
   2   9   6       27.42       26.99      2.45 o 
   3   9   6       16.66       12.68      2.63 o 
  -6  10   6        3.46        0.34      2.14 o 
  -5  10   6       25.17       29.28      2.54 o 
  -4  10   6       21.21       18.99      2.09 o 
  -3  10   6        0.01       -1.31      1.74 o 
  -2  10   6       39.39       40.42      7.48 o 
  -1  10   6       40.66       34.28      4.14 o 
   0  10   6       37.07       28.49      2.36 o 
   1  10   6       17.35       10.27      2.60 o 
   2  10   6       62.66       71.80      5.80 o 
  -4  11   6        0.41        0.87      2.11 o 
  -3  11   6       51.92       53.09      4.02 o 
  -2  11   6       56.62       52.87      7.23 o 
  -1  11   6        7.92        9.24      3.94 o 
  -2 -12   7        2.06        4.25      3.35 o 
  -1 -12   7       18.35       19.48      3.62 o 
   0 -12   7        0.57       -1.27      1.50 o 
   1 -12   7        5.10        6.97      2.54 o 
  -4 -11   7       39.11       39.51      3.02 o 
  -3 -11   7       32.43       33.64      2.76 o 
  -2 -11   7        0.88        0.02      1.45 o 
  -1 -11   7        1.15        0.55      1.24 o 
   0 -11   7        6.02        5.65      1.31 o 
   1 -11   7       78.08       82.36      5.10 o 
   2 -11   7        0.31        1.88      2.42 o 
   3 -11   7        7.88       12.88      5.48 o 
   4 -11   7       21.84       23.46      3.28 o 
  -6 -10   7       22.83       23.01      3.42 o 
  -5 -10   7        4.76        4.68      1.94 o 
  -4 -10   7       25.20       22.01      2.34 o 
  -3 -10   7       54.67       56.11      2.56 o 
  -2 -10   7       32.13       28.79      1.97 o 
  -1 -10   7      119.03      116.09      4.10 o 
   0 -10   7       26.68       22.17      1.96 o 
   1 -10   7        1.13       -0.83      1.34 o 
   2 -10   7       20.18       19.69      3.31 o 
   3 -10   7      133.68      163.08      7.02 o 
   4 -10   7        4.48        5.38      1.87 o 
   5 -10   7       38.80       44.94      3.24 o 
  -7  -9   7       11.71        7.52      1.66 o 
  -6  -9   7       40.80       50.08      2.11 o 
  -5  -9   7       13.03       11.08      1.45 o 
  -4  -9   7      121.90      129.10      4.24 o 
  -3  -9   7       36.06       35.58      2.02 o 
  -2  -9   7      124.33      126.79      3.68 o 
  -1  -9   7       30.41       32.78      1.94 o 
   0  -9   7        4.80        4.96      1.09 o 
   1  -9   7      211.73      218.28      6.29 o 
   2  -9   7       20.18       17.20      2.51 o 
   3  -9   7       63.13       54.26      3.10 o 
   4  -9   7       24.76       24.70      2.44 o 
   5  -9   7       11.60       15.01      2.19 o 
   6  -9   7        2.90        4.28      5.97 o 
  -8  -8   7        0.11        1.61      1.27 o 
  -7  -8   7        0.69        0.49      2.19 o 
  -6  -8   7      132.04      138.72      3.51 o 
  -5  -8   7       29.69       27.91      1.62 o 
  -4  -8   7      353.30      350.10      7.17 o 
  -3  -8   7       88.51       85.84      3.72 o 
  -2  -8   7      216.22      213.51      5.00 o 
  -1  -8   7      144.92      133.40      3.68 o 
   0  -8   7      589.38      581.15     10.13 o 
   1  -8   7        0.10        0.66      0.84 o 
   2  -8   7        0.76       -0.44      1.14 o 
   3  -8   7      144.86      165.34      5.57 o 
   4  -8   7      137.10      149.18      5.00 o 
   5  -8   7      113.71      121.10      8.11 o 
   6  -8   7        7.13       10.66      4.05 o 
   7  -8   7        0.63       -0.33      5.41 o 
  -8  -7   7       18.90       13.78      1.47 o 
  -7  -7   7       66.96       76.96      3.04 o 
  -6  -7   7        0.27        1.39      0.71 o 
  -5  -7   7       85.73       89.59      2.63 o 
  -4  -7   7      557.91      539.73     10.00 o 
  -3  -7   7       35.46       36.02      1.74 o 
  -2  -7   7      162.46      165.03      4.05 o 
  -1  -7   7       49.27       47.18      2.06 o 
   0  -7   7       36.13       42.88      1.82 o 
   1  -7   7       18.51       21.56      1.30 o 
   2  -7   7      214.01      237.39      6.28 o 
   3  -7   7       22.99       24.57      1.91 o 
   4  -7   7       34.16       29.52      2.12 o 
   5  -7   7      207.37      212.88     12.93 o 
   6  -7   7        7.16        7.29      3.48 o 
   7  -7   7      110.36      121.60     11.17 o 
  -9  -6   7       83.99       92.87      7.18 o 
  -8  -6   7        0.29        0.15      1.52 o 
  -7  -6   7      108.68      116.18      5.22 o 
  -6  -6   7       43.57       39.84      1.44 o 
  -5  -6   7      125.95      127.77      3.14 o 
  -4  -6   7       16.74       15.88      1.88 o 
  -3  -6   7      325.01      343.90      7.38 o 
  -2  -6   7      189.57      198.90      4.48 o 
  -1  -6   7      180.56      165.61      4.00 o 
   0  -6   7     1158.80     1176.24     20.32 o 
   1  -6   7      116.56      121.50      3.31 o 
   2  -6   7      255.73      244.41      5.51 o 
   3  -6   7      158.47      162.05      4.82 o 
   4  -6   7      215.05      211.17      6.47 o 
   5  -6   7       74.61       63.40     10.66 o 
   6  -6   7      100.39       87.61     17.07 o 
   7  -6   7       35.11       40.54      8.69 o 
  -9  -5   7        6.79        9.08      4.24 o 
  -8  -5   7      107.86      103.76      6.48 o 
  -7  -5   7      550.68      495.84     50.11 o 
  -6  -5   7       22.75       26.25      1.09 o 
  -5  -5   7       30.25       34.52      2.21 o 
  -4  -5   7       95.52       92.39      3.76 o 
  -3  -5   7     1164.01     1130.29     18.73 o 
  -2  -5   7      215.20      206.16      4.52 o 
  -1  -5   7      289.64      293.28      6.04 o 
   0  -5   7        5.71        7.79      0.58 o 
   1  -5   7       30.08       34.48      1.29 o 
   2  -5   7     1410.37     1388.42     23.11 o 
   3  -5   7      215.91      193.30      8.85 o 
   4  -5   7      132.73      142.69      4.64 o 
   5  -5   7        9.25        9.11      2.13 o 
   6  -5   7      108.27      118.96     10.85 o 
   7  -5   7       19.95       14.94      2.51 o 
   8  -5   7      137.41      136.88     13.69 o 
  -9  -4   7        1.53        2.79      2.02 o 
  -8  -4   7       62.92       62.10      3.38 o 
  -7  -4   7       23.72       20.57      2.42 o 
  -6  -4   7       47.00       50.88      1.56 o 
  -5  -4   7      433.08      412.51      8.17 o 
  -4  -4   7        0.98        0.61      0.59 o 
  -3  -4   7      977.92      993.58     16.48 o 
  -2  -4   7      384.46      388.21      6.68 o 
  -1  -4   7       34.89       44.10      1.62 o 
   0  -4   7      711.50      708.28      9.72 o 
   1  -4   7      671.37      651.80     13.26 o 
   2  -4   7       12.24       12.65      0.90 o 
   3  -4   7       85.18       79.30      4.21 o 
   4  -4   7     1046.19     1005.86     75.26 o 
   5  -4   7        6.32        3.53      1.39 o 
   6  -4   7      115.57      124.74     12.16 o 
   7  -4   7       17.79       15.61      2.56 o 
   8  -4   7        1.96        5.37      2.25 o 
 -10  -3   7       60.37       59.04      4.15 o 
  -9  -3   7       63.48       68.87      4.18 o 
  -8  -3   7        4.50        3.51      1.79 o 
  -7  -3   7      532.28      509.71     10.36 o 
  -6  -3   7      571.18      563.21      9.54 o 
  -5  -3   7      299.54      297.47      6.09 o 
  -4  -3   7      149.27      148.41      3.52 o 
  -3  -3   7      549.72      541.33      8.39 o 
  -2  -3   7       47.24       39.89      1.80 o 
  -1  -3   7     3050.81     3088.33     42.23 o 
   0  -3   7       48.43       51.97      1.54 o 
   1  -3   7      901.58      889.47     11.65 o 
   2  -3   7      479.11      470.47      8.67 o 
   3  -3   7      564.82      572.52     12.16 o 
   4  -3   7      262.87      263.42     11.04 o 
   5  -3   7       16.46       22.89      2.11 o 
   6  -3   7       62.98       68.42      4.08 o 
   7  -3   7       47.27       43.56      3.54 o 
   8  -3   7       70.06       71.34      5.80 o 
 -10  -2   7       53.15       51.78      2.34 o 
  -9  -2   7        4.19        3.31      1.56 o 
  -8  -2   7      260.25      259.73      6.03 o 
  -7  -2   7       16.35       13.94      1.44 o 
  -6  -2   7      243.30      252.45      6.02 o 
  -5  -2   7      667.96      669.27     11.17 o 
  -4  -2   7      194.87      202.08      4.44 o 
  -3  -2   7      460.64      453.81      7.51 o 
  -2  -2   7      502.60      554.57      8.72 o 
  -1  -2   7      160.03      171.85      3.40 o 
   0  -2   7      315.93      303.24      3.95 o 
   1  -2   7     4764.54     4794.78     52.63 o 
   2  -2   7       12.71       20.56      0.80 o 
   3  -2   7       33.96       36.94      1.64 o 
   4  -2   7      278.70      293.67      7.94 o 
   5  -2   7      231.53      240.56      8.25 o 
   6  -2   7        0.45       -0.38      1.29 o 
   7  -2   7      323.45      331.25     15.07 o 
   8  -2   7        1.26       -0.58      1.59 o 
 -11  -1   7        0.62        0.09      2.83 o 
 -10  -1   7       30.02       38.75      2.20 o 
  -9  -1   7       57.26       62.07      2.50 o 
  -8  -1   7       43.84       49.18      2.15 o 
  -7  -1   7      169.42      168.17      3.59 o 
  -6  -1   7      883.38      868.67     14.35 o 
  -5  -1   7      257.14      247.22      4.70 o 
  -4  -1   7      308.98      301.49      5.49 o 
  -3  -1   7        9.62       13.37      0.57 o 
  -2  -1   7      388.75      410.93      6.24 o 
  -1  -1   7      784.19      805.65      9.44 o 
   0  -1   7       18.43       15.95      0.65 o 
   1  -1   7      518.22      505.16      6.23 o 
   2  -1   7      445.27      418.19      6.67 o 
   3  -1   7     1812.47     1728.34     30.28 o 
   4  -1   7      207.00      189.90      5.11 o 
   5  -1   7      190.85      193.93      6.30 o 
   6  -1   7        2.81        0.46      1.22 o 
   7  -1   7      134.97      137.57      5.59 o 
   8  -1   7       45.73       44.33      4.72 o 
 -11   0   7       35.83       33.97      2.59 o 
 -10   0   7        2.82        2.63      1.26 o 
  -9   0   7       24.20       22.11      1.68 o 
  -8   0   7      282.48      291.86      6.83 o 
  -7   0   7      118.17      123.35      3.01 o 
  -6   0   7      597.72      590.64     10.17 o 
  -5   0   7       52.58       54.93      1.63 o 
  -4   0   7      717.23      743.98     17.64 o 
  -3   0   7      281.37      325.33      6.58 o 
  -2   0   7     1397.22     1358.70     14.88 o 
  -1   0   7      360.32      422.36      5.00 o 
   0   0   7      497.71      488.72      6.49 o 
   1   0   7      462.18      454.90      5.95 o 
   2   0   7     3240.05     3366.93     50.59 o 
   3   0   7      283.39      282.25      5.87 o 
   4   0   7      675.70      681.68     16.68 o 
   5   0   7      196.93      188.48      6.09 o 
   6   0   7      112.49       98.74      4.37 o 
   7   0   7        2.74        1.93      1.56 o 
   8   0   7        0.39        2.47      1.73 o 
 -11   1   7       13.57        8.76      1.90 o 
 -10   1   7       57.94       53.48      3.10 o 
  -9   1   7      177.37      177.24      6.37 o 
  -8   1   7       89.53       92.60      3.70 o 
  -7   1   7       11.95       13.70      1.13 o 
  -6   1   7      472.93      503.99      8.43 o 
  -5   1   7      100.22       89.22      2.21 o 
  -4   1   7      658.63      693.15     10.19 o 
  -3   1   7     1062.11     1163.77     14.16 o 
  -2   1   7      102.48       90.77      1.46 o 
  -1   1   7     1937.62     2000.47     21.53 o 
   0   1   7     7745.72     7900.64     86.01 o 
   1   1   7      274.74      259.31      3.62 o 
   2   1   7       90.91       90.77      2.35 o 
   3   1   7       51.19       51.48      1.85 o 
   4   1   7      356.10      356.10      9.50 o 
   5   1   7      122.78      116.48      4.47 o 
   6   1   7      346.10      336.78      9.71 o 
   7   1   7        1.54        1.98      1.51 o 
   8   1   7       20.35       21.28      2.73 o 
 -11   2   7       27.71       32.61      2.77 o 
 -10   2   7       54.08       49.43      3.11 o 
  -9   2   7       11.32       11.82      1.77 o 
  -8   2   7       38.70       41.03      3.44 o 
  -7   2   7      291.16      302.23      5.71 o 
  -6   2   7      155.12      147.80      3.16 o 
  -5   2   7      992.11      938.46     14.18 o 
  -4   2   7      105.39      100.40      2.35 o 
  -3   2   7      632.52      667.70      7.63 o 
  -2   2   7      477.33      475.30      5.36 o 
  -1   2   7     1104.44     1101.79     12.53 o 
   0   2   7     1050.72     1130.53     14.39 o 
   1   2   7     1729.30     1699.77     23.39 o 
   2   2   7     1101.17     1074.79     16.06 o 
   3   2   7        0.78        0.82      0.76 o 
   4   2   7        2.53        3.17      0.97 o 
   5   2   7       69.49       69.76      3.15 o 
   6   2   7      173.72      175.71      4.97 o 
   7   2   7       64.90       68.25      3.92 o 
 -10   3   7        2.80        2.65      1.60 o 
  -9   3   7      311.48      325.90      8.61 o 
  -8   3   7       32.58       30.88      2.82 o 
  -7   3   7        0.35        0.07      0.83 o 
  -6   3   7       20.33       15.03      1.32 o 
  -5   3   7      763.13      772.77     12.92 o 
  -4   3   7        1.95        3.08      0.58 o 
  -3   3   7      997.42      940.47     11.87 o 
  -2   3   7      235.91      224.32      3.24 o 
  -1   3   7      555.24      574.05      7.76 o 
   0   3   7      461.65      481.65      7.75 o 
   1   3   7     1058.44     1052.16     15.77 o 
   2   3   7        0.58       -0.06      0.51 o 
   3   3   7      474.54      488.97     10.09 o 
   4   3   7      195.22      188.84      4.93 o 
   5   3   7       54.88       52.03      3.87 o 
   6   3   7       13.49       12.78      1.61 o 
   7   3   7        3.02        5.94      1.81 o 
 -10   4   7       12.23       13.61      2.10 o 
  -9   4   7       66.08       76.35      3.71 o 
  -8   4   7      283.32      280.61      7.70 o 
  -7   4   7      352.58      366.31      7.74 o 
  -6   4   7        0.43        0.15      0.75 o 
  -5   4   7       38.05       41.43      2.50 o 
  -4   4   7       79.88       86.42      2.87 o 
  -3   4   7      565.60      601.73     11.47 o 
  -2   4   7     1172.37     1223.53     13.82 o 
  -1   4   7     1103.16     1043.65     14.62 o 
   0   4   7      136.83      146.59      3.76 o 
   1   4   7       20.30       21.01      1.36 o 
   2   4   7       86.72       94.12      3.04 o 
   3   4   7      189.34      199.64      5.10 o 
   4   4   7        4.04        3.62      1.10 o 
   5   4   7       63.13       67.09      2.83 o 
   6   4   7        9.37       11.80      2.10 o 
   7   4   7       18.80       13.40      2.28 o 
 -10   5   7        9.06        5.53      1.93 o 
  -9   5   7       11.37       11.11      2.08 o 
  -8   5   7      489.03      475.23     13.56 o 
  -7   5   7       66.94       73.54      3.08 o 
  -6   5   7      181.90      164.24      5.83 o 
  -5   5   7        1.66        2.15      0.85 o 
  -4   5   7       56.93       56.58      2.25 o 
  -3   5   7        1.23        0.83      0.61 o 
  -2   5   7      591.13      594.70      9.25 o 
  -1   5   7       67.88       76.66      2.25 o 
   0   5   7     1208.42     1271.10     23.43 o 
   1   5   7      500.49      479.48      9.78 o 
   2   5   7      101.65       94.73      4.68 o 
   3   5   7       14.51        9.26      1.34 o 
   4   5   7      143.20      145.44      4.36 o 
   5   5   7      106.63      117.70      4.40 o 
   6   5   7       31.55       36.25      3.00 o 
 -10   6   7       27.57       26.32      5.21 o 
  -9   6   7        2.24        2.44      1.65 o 
  -8   6   7       17.83       28.60      2.27 o 
  -7   6   7       49.36       54.51      2.40 o 
  -6   6   7      352.61      339.06      9.78 o 
  -5   6   7        4.50        1.81      0.80 o 
  -4   6   7      241.52      225.51      9.59 o 
  -3   6   7        0.87        2.49      1.37 o 
  -2   6   7        0.51        0.39      0.83 o 
  -1   6   7      177.46      173.63      4.53 o 
   0   6   7      126.47      113.23      3.44 o 
   1   6   7       97.92       93.27      3.10 o 
   2   6   7      504.17      515.95     11.85 o 
   3   6   7       47.03       51.46      2.72 o 
   4   6   7        2.78        2.68      1.36 o 
   5   6   7        3.95        1.87      1.59 o 
  -9   7   7       53.75       50.68      3.14 o 
  -8   7   7       42.46       38.67      2.64 o 
  -7   7   7        9.11        6.04      2.06 o 
  -6   7   7       37.15       38.10      4.82 o 
  -5   7   7       12.84       13.77      1.64 o 
  -4   7   7       83.68       86.02      6.15 o 
  -3   7   7      451.39      471.82     11.07 o 
  -2   7   7      208.29      192.42      6.34 o 
  -1   7   7        7.31        5.82      1.27 o 
   0   7   7      100.65       99.89      3.36 o 
   1   7   7      348.80      360.03      8.00 o 
   2   7   7      178.61      157.17      5.02 o 
   3   7   7       25.20       20.54      2.04 o 
   4   7   7       21.67       19.37      2.76 o 
   5   7   7       15.81       12.87      2.66 o 
  -8   8   7        3.83        4.54      2.30 o 
  -7   8   7      123.40      101.32      5.20 o 
  -6   8   7       11.55       11.42      2.27 o 
  -5   8   7        6.88        8.05      1.81 o 
  -4   8   7        0.39        1.11      1.28 o 
  -3   8   7      207.92      216.64      6.22 o 
  -2   8   7        8.23       11.23      3.65 o 
  -1   8   7      223.06      251.47      7.45 o 
   0   8   7      110.80       98.83      4.50 o 
   1   8   7        2.19        1.60      1.36 o 
   2   8   7        4.48        3.10      2.11 o 
   3   8   7       31.72       34.65      3.40 o 
   4   8   7        0.51        0.82      1.96 o 
  -7   9   7       43.34       38.27      3.63 o 
  -6   9   7       57.06       53.49      8.77 o 
  -5   9   7       34.89       29.56      2.96 o 
  -4   9   7       10.58        6.69      1.98 o 
  -3   9   7        0.01       -0.58      1.60 o 
  -2   9   7       47.30       35.98      4.02 o 
  -1   9   7       23.81       21.33      3.33 o 
   0   9   7        9.84        6.09      1.69 o 
   1   9   7       42.84       47.31      3.06 o 
   2   9   7       21.07       22.45      4.23 o 
   3   9   7        1.80        0.76      2.45 o 
  -6  10   7      104.44       92.29     12.51 o 
  -5  10   7       23.13       19.50      2.35 o 
  -4  10   7       21.65       20.58      2.81 o 
  -3  10   7        4.26        2.93      1.99 o 
  -2  10   7        1.17        0.37      2.44 o 
  -1  10   7        6.00        8.00      2.79 o 
   0  10   7       49.54       49.66      4.91 o 
   1  10   7       25.26       22.73      4.03 o 
  -4 -11   8       40.81       42.49      3.49 o 
  -3 -11   8       73.46       75.70      4.71 o 
  -2 -11   8       22.88       21.51      2.89 o 
  -1 -11   8       25.57       23.99      2.08 o 
   0 -11   8       20.45       21.68      2.29 o 
   1 -11   8        1.07        1.32      2.04 o 
   2 -11   8        9.43       10.57      2.59 o 
   3 -11   8       14.64       14.22      4.23 o 
  -5 -10   8       76.18       78.26      5.96 o 
  -4 -10   8       30.91       22.53      2.45 o 
  -3 -10   8        1.36        2.38      1.22 o 
  -2 -10   8       44.86       50.14      2.51 o 
  -1 -10   8      136.12      143.48      5.90 o 
   0 -10   8       98.71       97.52      3.18 o 
   1 -10   8      105.80      115.44      8.25 o 
   2 -10   8        1.45        0.06      1.86 o 
   3 -10   8        0.27       -0.26      1.84 o 
   4 -10   8       31.66       30.65      2.74 o 
  -7  -9   8       18.33       18.59      5.08 o 
  -6  -9   8       13.18       14.56      1.93 o 
  -5  -9   8        0.04       -0.77      0.97 o 
  -4  -9   8      138.48      139.08      3.95 o 
  -3  -9   8      205.99      207.79      5.16 o 
  -2  -9   8        0.88        1.92      1.13 o 
  -1  -9   8       10.51        9.54      1.43 o 
   0  -9   8      161.37      166.22      4.15 o 
   1  -9   8      101.50      107.91      4.25 o 
   2  -9   8      318.73      338.83     11.35 o 
   3  -9   8        5.84        7.20      1.74 o 
   4  -9   8       13.48       15.73      2.24 o 
   5  -9   8        6.34        3.44      4.68 o 
  -8  -8   8       32.67       32.11      2.32 o 
  -7  -8   8        0.29       -0.28      1.26 o 
  -6  -8   8        3.22        5.28      1.00 o 
  -5  -8   8      165.90      160.07      4.10 o 
  -4  -8   8      211.91      208.19      4.95 o 
  -3  -8   8       75.88       72.28      2.64 o 
  -2  -8   8      116.47      108.43      3.31 o 
  -1  -8   8      144.25      136.29      3.86 o 
   0  -8   8        1.69        3.25      1.00 o 
   1  -8   8       28.00       27.80      1.83 o 
   2  -8   8       84.48       92.41      3.81 o 
   3  -8   8        2.14        1.08      1.44 o 
   4  -8   8      189.28      204.45      6.71 o 
   5  -8   8       24.42       20.34      6.62 o 
   6  -8   8       20.35       29.01      7.75 o 
  -8  -7   8       34.03       35.77      5.03 o 
  -7  -7   8      127.06      117.40      8.67 o 
  -6  -7   8      143.86      148.77      3.66 o 
  -5  -7   8       16.26       18.69      1.65 o 
  -4  -7   8        3.21        2.80      0.95 o 
  -3  -7   8      274.33      284.24      6.08 o 
  -2  -7   8      173.27      179.11      6.54 o 
  -1  -7   8      189.88      210.94      5.24 o 
   0  -7   8       11.96       12.88      1.30 o 
   1  -7   8       21.49       19.04      1.27 o 
   2  -7   8       34.96       30.76      2.22 o 
   3  -7   8      437.91      425.85     11.32 o 
   4  -7   8       20.92       29.44      4.58 o 
   5  -7   8       19.39       16.43      4.09 o 
   6  -7   8       94.84       95.99     12.90 o 
   7  -7   8       13.31       10.45      4.54 o 
  -9  -6   8        1.80        6.96      2.25 o 
  -8  -6   8       53.99       50.43      2.71 o 
  -7  -6   8      188.44      189.02     11.83 o 
  -6  -6   8        0.05        0.61      0.70 o 
  -5  -6   8      412.69      398.80      8.34 o 
  -4  -6   8      124.18      122.19      3.44 o 
  -3  -6   8      148.12      155.53      7.09 o 
  -2  -6   8        5.06        6.70      0.99 o 
  -1  -6   8     1106.92     1054.41     20.19 o 
   0  -6   8      498.37      477.31      9.25 o 
   1  -6   8      469.01      486.58      8.83 o 
   2  -6   8       76.65       72.78      3.32 o 
   3  -6   8       62.48       50.45      2.55 o 
   4  -6   8        7.42        9.28      1.80 o 
   5  -6   8      219.28      199.52     39.76 o 
   6  -6   8        1.34        3.10      2.88 o 
   7  -6   8        4.58        1.00      3.48 o 
  -9  -5   8        4.79        3.13      1.90 o 
  -8  -5   8       10.14        8.75      1.13 o 
  -7  -5   8       43.30       45.93      2.83 o 
  -6  -5   8      194.82      196.59      4.50 o 
  -5  -5   8      211.62      204.17      4.74 o 
  -4  -5   8       87.62      100.33      2.98 o 
  -3  -5   8      670.57      648.96     11.86 o 
  -2  -5   8      377.78      376.26      7.50 o 
  -1  -5   8       78.08       76.44      2.48 o 
   0  -5   8       11.79       14.88      0.85 o 
   1  -5   8      150.20      141.62      3.44 o 
   2  -5   8        4.72        5.69      1.00 o 
   3  -5   8      777.79      744.33     24.51 o 
   4  -5   8      118.53      124.32      5.71 o 
   5  -5   8        0.96        0.34      2.34 o 
   6  -5   8      121.52      106.95     16.01 o 
   7  -5   8       38.43       29.00      3.10 o 
 -10  -4   8       11.69        9.84      2.64 o 
  -9  -4   8       34.46       33.42      3.33 o 
  -8  -4   8      166.01      151.60      7.97 o 
  -7  -4   8       12.14       12.48      1.34 o 
  -6  -4   8       22.50       19.46      1.14 o 
  -5  -4   8        5.30        5.26      0.86 o 
  -4  -4   8     2387.09     2314.74     41.80 o 
  -3  -4   8     1130.29     1144.24     17.98 o 
  -2  -4   8      946.01      958.08     16.98 o 
  -1  -4   8      501.73      512.51      9.75 o 
   0  -4   8      883.99      854.84     13.17 o 
   1  -4   8       88.98       95.61      3.39 o 
   2  -4   8      416.09      406.62      9.34 o 
   3  -4   8       48.98       38.77      3.96 o 
   4  -4   8        0.53        0.18      1.13 o 
   5  -4   8      219.15      220.60     11.19 o 
   6  -4   8       74.83       74.40      5.58 o 
   7  -4   8       78.75       79.60      5.00 o 
 -10  -3   8        3.72        5.40      1.17 o 
  -9  -3   8        1.88        1.47      0.96 o 
  -8  -3   8      227.14      213.41      5.25 o 
  -7  -3   8        9.11        8.60      0.81 o 
  -6  -3   8      550.38      506.95      8.82 o 
  -5  -3   8      367.38      369.15      7.54 o 
  -4  -3   8      193.35      189.52      4.40 o 
  -3  -3   8       38.21       40.00      1.35 o 
  -2  -3   8     4212.16     4250.86     63.36 o 
  -1  -3   8      185.37      215.84      4.09 o 
   0  -3   8      348.14      350.44      6.43 o 
   1  -3   8      121.57      135.74      2.36 o 
   2  -3   8        6.70        6.84      0.86 o 
   3  -3   8      677.20      637.34     13.49 o 
   4  -3   8      236.90      235.24      7.07 o 
   5  -3   8        5.63        4.18      1.44 o 
   6  -3   8       17.48       17.38      2.28 o 
   7  -3   8      234.52      263.46      9.94 o 
   8  -3   8       14.88       12.62      2.58 o 
 -10  -2   8        5.48        6.46      1.31 o 
  -9  -2   8       37.90       35.46      1.99 o 
  -8  -2   8      248.82      244.62      5.91 o 
  -7  -2   8      343.87      335.86      9.82 o 
  -6  -2   8      276.72      267.68      5.16 o 
  -5  -2   8      177.73      171.23      3.60 o 
  -4  -2   8      862.49      847.41     15.02 o 
  -3  -2   8     1406.55     1349.33     19.38 o 
  -2  -2   8      420.80      411.36      6.37 o 
  -1  -2   8      317.48      294.05      8.48 o 
   0  -2   8      384.87      351.11      4.58 o 
   1  -2   8       10.04        9.91      0.57 o 
   2  -2   8     1119.91     1148.29     19.72 o 
   3  -2   8       44.44       46.23      1.93 o 
   4  -2   8       72.71       70.47      3.23 o 
   5  -2   8      188.65      180.13      5.65 o 
   6  -2   8       29.40       31.23      2.72 o 
   7  -2   8       24.04       18.28      2.65 o 
   8  -2   8        9.68       11.41      2.39 o 
 -11  -1   8      121.18      122.16     10.83 o 
 -10  -1   8        4.54        3.81      1.72 o 
  -9  -1   8      111.00      110.87      3.59 o 
  -8  -1   8        8.28        8.72      0.98 o 
  -7  -1   8       22.58       24.57      2.13 o 
  -6  -1   8      328.54      330.85      6.20 o 
  -5  -1   8     2193.20     2105.95     33.35 o 
  -4  -1   8      194.59      206.17      3.92 o 
  -3  -1   8        8.21        5.35      0.50 o 
  -2  -1   8      512.73      518.77      7.36 o 
  -1  -1   8      986.35      969.33     12.08 o 
   0  -1   8      746.33      751.43      8.83 o 
   1  -1   8      288.55      303.24      4.87 o 
   2  -1   8      322.82      323.88      6.68 o 
   3  -1   8        8.65       11.01      1.23 o 
   4  -1   8     1177.53     1173.54     24.20 o 
   5  -1   8      338.09      342.56      9.71 o 
   6  -1   8       42.29       47.31      3.15 o 
   7  -1   8        0.73        1.23      1.52 o 
   8  -1   8        4.22        3.02      1.96 o 
 -11   0   8       53.20       47.70      3.17 o 
 -10   0   8       57.49       53.41      2.70 o 
  -9   0   8      197.54      203.29      6.48 o 
  -8   0   8       17.46       19.32      2.02 o 
  -7   0   8       24.48       24.78      1.36 o 
  -6   0   8       44.76       41.89      2.28 o 
  -5   0   8       12.77       10.24      1.02 o 
  -4   0   8      347.93      371.95      6.32 o 
  -3   0   8     1091.34     1121.17     15.25 o 
  -2   0   8      407.84      398.51      5.16 o 
  -1   0   8        2.95        2.39      0.38 o 
   0   0   8      579.16      595.50      7.54 o 
   1   0   8      187.24      188.43      3.74 o 
   2   0   8      416.49      424.46      8.42 o 
   3   0   8       99.32      109.29      4.85 o 
   4   0   8        9.30        9.64      1.53 o 
   5   0   8        4.63        2.41      1.28 o 
   6   0   8      378.51      381.64     10.98 o 
   7   0   8        4.38        5.25      1.80 o 
 -11   1   8        2.28        0.59      1.46 o 
 -10   1   8       61.73       57.48      5.39 o 
  -9   1   8       80.27       68.82      2.95 o 
  -8   1   8       88.02       83.36      2.64 o 
  -7   1   8      172.82      179.37      4.06 o 
  -6   1   8      517.89      503.29      8.55 o 
  -5   1   8     2432.47     2477.70     35.61 o 
  -4   1   8      788.21      731.59     13.29 o 
  -3   1   8       30.05       26.41      0.91 o 
  -2   1   8        2.66        3.04      0.40 o 
  -1   1   8      899.31      917.31     10.27 o 
   0   1   8      162.63      175.51      2.68 o 
   1   1   8     1026.27     1023.06     15.51 o 
   2   1   8      577.00      573.78     12.34 o 
   3   1   8       95.03       93.07      3.19 o 
   4   1   8      216.30      195.05      6.24 o 
   5   1   8       50.69       57.70      3.23 o 
   6   1   8      112.99      108.55      8.43 o 
   7   1   8        3.54        4.86      1.86 o 
 -11   2   8        8.14        3.93      1.77 o 
 -10   2   8        1.01       -1.31      1.31 o 
  -9   2   8        7.44        5.57      1.60 o 
  -8   2   8       54.24       61.76      3.59 o 
  -7   2   8       53.65       59.73      2.19 o 
  -6   2   8     1026.21     1006.72     16.00 o 
  -5   2   8      102.74      102.83      2.52 o 
  -4   2   8       54.53       60.05      1.73 o 
  -3   2   8     1163.80     1255.67     16.77 o 
  -2   2   8      504.56      519.76      6.27 o 
  -1   2   8       32.78       26.81      0.82 o 
   0   2   8       26.74       23.13      1.13 o 
   1   2   8       48.91       52.46      1.64 o 
   2   2   8        8.14        4.61      0.82 o 
   3   2   8      871.68      911.83     17.65 o 
   4   2   8       37.15       40.20      2.14 o 
   5   2   8       89.53       89.43      3.32 o 
   6   2   8        6.91        5.93      1.42 o 
   7   2   8        6.36        8.86      2.04 o 
 -10   3   8       26.71       24.55      2.92 o 
  -9   3   8        1.77        1.80      1.51 o 
  -8   3   8       16.71       19.89      1.74 o 
  -7   3   8      131.18      120.98      6.23 o 
  -6   3   8      366.50      377.29      7.75 o 
  -5   3   8      425.32      420.70     13.40 o 
  -4   3   8     1099.08     1066.56     18.61 o 
  -3   3   8      187.91      179.32      3.43 o 
  -2   3   8      125.76      107.69      1.96 o 
  -1   3   8      146.29      146.10      2.56 o 
   0   3   8      128.82      129.82      4.31 o 
   1   3   8      607.91      603.57     11.03 o 
   2   3   8        1.95        0.93      0.72 o 
   3   3   8      214.83      230.02      5.70 o 
   4   3   8       18.68       17.29      1.62 o 
   5   3   8      343.28      350.22      8.18 o 
   6   3   8        3.85        2.66      1.60 o 
   7   3   8       25.81       26.44      3.26 o 
 -10   4   8        1.56        0.55      2.06 o 
  -9   4   8       39.95       45.59      3.19 o 
  -8   4   8       40.98       46.26      2.36 o 
  -7   4   8        0.88        1.51      1.01 o 
  -6   4   8      320.49      322.22      6.44 o 
  -5   4   8      310.29      290.67      6.15 o 
  -4   4   8      236.82      207.76      6.75 o 
  -3   4   8       20.94       26.55      1.18 o 
  -2   4   8      156.61      175.42      3.65 o 
  -1   4   8      209.43      194.96      4.73 o 
   0   4   8      426.72      397.94      8.31 o 
   1   4   8      538.53      541.51     10.86 o 
   2   4   8      259.96      254.29      5.55 o 
   3   4   8       81.13       79.14      2.99 o 
   4   4   8       63.18       64.64      2.85 o 
   5   4   8       93.38      102.51      3.75 o 
   6   4   8       16.81       15.43      2.44 o 
 -10   5   8       15.27        9.73      2.32 o 
  -9   5   8       26.30       23.93      2.50 o 
  -8   5   8       50.52       57.81      2.78 o 
  -7   5   8       42.75       39.29      2.82 o 
  -6   5   8       59.79       67.00      4.92 o 
  -5   5   8      100.64       93.25      4.66 o 
  -4   5   8      259.82      279.05      8.27 o 
  -3   5   8       41.55       37.26      1.87 o 
  -2   5   8        0.49        0.47      1.24 o 
  -1   5   8        2.45        1.55      0.91 o 
   0   5   8      229.03      248.71      5.80 o 
   1   5   8       45.79       53.60      2.30 o 
   2   5   8     1057.20     1038.93     21.85 o 
   3   5   8        4.72        4.15      1.29 o 
   4   5   8       10.13       11.87      1.61 o 
   5   5   8        0.54       -0.52      1.53 o 
   6   5   8        3.46        4.00      2.56 o 
  -9   6   8        6.69        9.12      2.08 o 
  -8   6   8       20.74       26.95      2.32 o 
  -7   6   8        9.86        3.90      2.07 o 
  -6   6   8        1.29        3.18      1.10 o 
  -5   6   8       34.23       35.06      3.39 o 
  -4   6   8      143.63      146.06      8.70 o 
  -3   6   8      209.69      212.49      5.85 o 
  -2   6   8      313.15      359.61      8.58 o 
  -1   6   8       36.88       41.22      2.30 o 
   0   6   8       24.28       23.75      2.32 o 
   1   6   8       69.84       70.95      3.39 o 
   2   6   8      274.67      286.80      7.64 o 
   3   6   8       84.09       89.69      3.92 o 
   4   6   8      151.49      149.31      6.63 o 
   5   6   8        3.85        6.71      2.52 o 
  -9   7   8        6.35       -1.02      2.12 o 
  -8   7   8        2.86        2.13      2.00 o 
  -7   7   8      205.89      212.21      7.74 o 
  -6   7   8       49.34       49.04      5.18 o 
  -5   7   8        6.33        2.16      1.32 o 
  -4   7   8        2.31        1.15      1.17 o 
  -3   7   8      107.13      105.91      3.88 o 
  -2   7   8       73.16       77.54      5.24 o 
  -1   7   8      178.10      163.61      5.80 o 
   0   7   8       84.42       90.53      3.30 o 
   1   7   8       18.50       20.62      1.81 o 
   2   7   8       46.90       43.27      2.74 o 
   3   7   8       45.47       39.18      4.00 o 
   4   7   8        3.49        6.15      2.39 o 
  -8   8   8       16.44       16.82      3.15 o 
  -7   8   8       82.74       88.16      6.34 o 
  -6   8   8       24.13       24.41      2.85 o 
  -5   8   8      101.49       96.66      7.85 o 
  -4   8   8        0.83       -0.14      1.26 o 
  -3   8   8        0.75        0.66      1.32 o 
  -2   8   8        1.78        2.24      2.25 o 
  -1   8   8       58.73       66.88      5.10 o 
   0   8   8       45.10       47.39      2.57 o 
   1   8   8      121.99      121.26      5.11 o 
   2   8   8        2.48       -0.65      1.40 o 
   3   8   8       25.72       27.59      3.40 o 
  -7   9   8        0.79        0.48      2.14 o 
  -6   9   8       97.39       84.24      9.10 o 
  -5   9   8       59.44       67.21      6.00 o 
  -4   9   8       26.57       29.45      3.11 o 
  -3   9   8       21.98       19.36      3.43 o 
  -2   9   8       59.57       70.22      5.63 o 
  -1   9   8       12.74       10.94      2.94 o 
   0   9   8       28.22       23.10      2.81 o 
   1   9   8       18.59       21.25      2.54 o 
   2   9   8       23.05       17.21      3.63 o 
  -5  10   8        3.56        5.68      1.87 o 
  -4  10   8       20.47       22.72      4.06 o 
  -3  10   8        0.23       -0.99      2.36 o 
  -2  10   8       48.86       49.68      5.07 o 
  -1  10   8        0.25        0.65      2.57 o 
  -3 -11   9       25.79       26.84      2.70 o 
  -2 -11   9        8.61        7.67      1.94 o 
  -1 -11   9        3.39        1.84      1.74 o 
   0 -11   9        5.73        4.11      1.75 o 
   1 -11   9      117.35      120.08      7.76 o 
   2 -11   9        4.12        3.71      3.20 o 
  -5 -10   9        0.03       -1.06      1.56 o 
  -4 -10   9       29.21       32.93      2.69 o 
  -3 -10   9        2.37        1.10      1.19 o 
  -2 -10   9        0.33        0.16      1.38 o 
  -1 -10   9       71.93       82.20      3.28 o 
   0 -10   9       92.79       99.53      3.61 o 
   1 -10   9        6.96        6.63      2.30 o 
   2 -10   9        7.32        5.95      4.06 o 
   3 -10   9       50.58       61.50      7.52 o 
   4 -10   9       20.35       23.31      2.67 o 
  -6  -9   9        6.47        7.26      1.79 o 
  -5  -9   9        0.54       -1.10      1.10 o 
  -4  -9   9        3.19        2.37      1.17 o 
  -3  -9   9       23.93       21.75      2.83 o 
  -2  -9   9      394.57      384.96      8.20 o 
  -1  -9   9        2.25        2.04      1.20 o 
   0  -9   9       16.20       14.52      1.51 o 
   1  -9   9       82.20       81.04      4.67 o 
   2  -9   9      113.87      124.25      6.49 o 
   3  -9   9        5.53        5.77      1.81 o 
   4  -9   9       51.24       56.62      4.90 o 
   5  -9   9        6.81       10.25      5.89 o 
  -7  -8   9        3.66        4.81      2.55 o 
  -6  -8   9       48.55       47.61      2.09 o 
  -5  -8   9       45.56       52.72      2.30 o 
  -4  -8   9       79.96       79.05      2.84 o 
  -3  -8   9        0.92        0.19      0.95 o 
  -2  -8   9       14.41       14.98      1.96 o 
  -1  -8   9      227.25      239.65      5.64 o 
   0  -8   9      518.60      531.40     11.01 o 
   1  -8   9       67.86       68.14      4.11 o 
   2  -8   9       12.83       14.65      1.87 o 
   3  -8   9        2.52        1.36      1.55 o 
   4  -8   9      117.23      124.99      6.65 o 
   5  -8   9       50.48       48.09      8.31 o 
  -8  -7   9        2.40       -0.14      1.22 o 
  -7  -7   9      116.05      119.72      8.09 o 
  -6  -7   9        0.13        0.54      0.83 o 
  -5  -7   9      108.17      111.09      3.23 o 
  -4  -7   9        2.65        3.58      1.11 o 
  -3  -7   9      541.66      545.83     11.43 o 
  -2  -7   9      847.35      857.62     16.97 o 
  -1  -7   9      543.03      548.19     10.53 o 
   0  -7   9       42.39       41.28      2.04 o 
   1  -7   9      202.29      194.87      5.70 o 
   2  -7   9      388.51      420.27     15.92 o 
   3  -7   9       25.67       36.57      2.66 o 
   4  -7   9        2.98        2.61      2.02 o 
   5  -7   9       19.63       22.31      7.66 o 
   6  -7   9       34.08       31.18      8.90 o 
  -9  -6   9       72.34       71.15      2.82 o 
  -8  -6   9       23.41       25.18      2.26 o 
  -7  -6   9        0.23        0.24      1.07 o 
  -6  -6   9        6.41        8.59      1.06 o 
  -5  -6   9      123.92      121.84      3.51 o 
  -4  -6   9      256.28      251.32      5.97 o 
  -3  -6   9      654.35      638.72     12.87 o 
  -2  -6   9      126.94      121.86      3.74 o 
  -1  -6   9       64.16       67.55      2.77 o 
   0  -6   9       87.78       82.38      2.76 o 
   1  -6   9      392.70      400.57      8.57 o 
   2  -6   9       92.69       85.05      3.69 o 
   3  -6   9      289.00      285.50     19.51 o 
   4  -6   9        0.81       -0.08      1.66 o 
   5  -6   9       22.91       20.93      7.21 o 
   6  -6   9       10.09        5.30      6.54 o 
  -9  -5   9        3.74        3.11      1.07 o 
  -8  -5   9       25.33       31.67      4.09 o 
  -7  -5   9       28.73       28.80      1.92 o 
  -6  -5   9       16.48       13.83      2.07 o 
  -5  -5   9       24.08       25.91      2.26 o 
  -4  -5   9       52.34       49.07      2.10 o 
  -3  -5   9      126.31      121.96      3.24 o 
  -2  -5   9     1598.55     1531.88     28.48 o 
  -1  -5   9     1538.78     1569.31     29.27 o 
   0  -5   9        0.87        0.72      0.74 o 
   1  -5   9        0.66       -0.41      0.80 o 
   2  -5   9      445.12      383.61     17.53 o 
   3  -5   9      514.57      533.92     24.37 o 
   4  -5   9      192.37      122.71     11.97 o 
   5  -5   9       45.28       43.23     14.10 o 
   6  -5   9        0.33        2.25      3.06 o 
   7  -5   9       19.27       20.30      4.88 o 
 -10  -4   9       13.11       10.98      2.85 o 
  -9  -4   9       79.27       69.94      5.21 o 
  -8  -4   9      235.21      245.95      6.06 o 
  -7  -4   9       15.31       15.44      1.28 o 
  -6  -4   9       46.00       48.95      1.92 o 
  -5  -4   9        7.66        8.71      1.00 o 
  -4  -4   9        0.22       -0.35      0.72 o 
  -3  -4   9      367.08      359.71      7.13 o 
  -2  -4   9      428.58      424.24      8.33 o 
  -1  -4   9        8.36        5.76      1.55 o 
   0  -4   9      954.11      891.95     15.91 o 
   1  -4   9      531.24      494.49     22.97 o 
   2  -4   9       45.40       44.73      5.82 o 
   3  -4   9       24.01       23.86      2.98 o 
   4  -4   9      300.88      248.22     32.76 o 
   5  -4   9       11.90       14.01      4.48 o 
   6  -4   9      263.84      245.63     25.18 o 
   7  -4   9       24.23       26.14      2.98 o 
 -10  -3   9      115.58      115.95      3.87 o 
  -9  -3   9       51.31       53.07      3.21 o 
  -8  -3   9      105.62      107.67      4.05 o 
  -7  -3   9       10.43        6.95      1.93 o 
  -6  -3   9      265.87      279.41      5.43 o 
  -5  -3   9      535.50      497.84      9.98 o 
  -4  -3   9      631.28      607.92     11.13 o 
  -3  -3   9       79.68       90.43      2.54 o 
  -2  -3   9       74.69       68.81      1.99 o 
  -1  -3   9      814.97      793.84     12.12 o 
   0  -3   9     1625.15     1590.90     33.47 o 
   1  -3   9       10.52       13.07      1.36 o 
   2  -3   9      879.22      806.20     22.32 o 
   3  -3   9      170.16      160.46      5.75 o 
   4  -3   9       93.18       86.47      3.87 o 
   5  -3   9       31.44       37.92      2.83 o 
   6  -3   9       12.92       12.23      2.21 o 
   7  -3   9        0.76       -1.03      1.69 o 
 -10  -2   9       26.75       29.78      3.58 o 
  -9  -2   9       88.82       89.07      4.50 o 
  -8  -2   9      184.95      194.29      9.12 o 
  -7  -2   9        6.91        5.43      0.86 o 
  -6  -2   9        2.62        3.56      0.78 o 
  -5  -2   9      288.58      284.91      5.51 o 
  -4  -2   9      167.40      155.24      3.27 o 
  -3  -2   9     1735.88     1689.53     32.46 o 
  -2  -2   9      754.07      722.73     12.13 o 
  -1  -2   9      613.84      641.58     10.14 o 
   0  -2   9      129.46      135.83      3.79 o 
   1  -2   9     1949.50     1916.76     29.72 o 
   2  -2   9      665.24      653.20     12.58 o 
   3  -2   9      234.84      237.79      6.44 o 
   4  -2   9      156.72      152.84      4.79 o 
   5  -2   9       38.28       32.87      2.37 o 
   6  -2   9       14.19       14.66      2.24 o 
   7  -2   9       88.19       88.15      4.69 o 
 -10  -1   9       69.43       66.12      2.99 o 
  -9  -1   9      283.69      286.58      7.03 o 
  -8  -1   9        0.05       -0.78      0.78 o 
  -7  -1   9      104.88      109.86      2.87 o 
  -6  -1   9      106.40       92.76      2.62 o 
  -5  -1   9        0.78        1.50      0.60 o 
  -4  -1   9      258.76      241.15      4.54 o 
  -3  -1   9     1412.82     1355.68     19.62 o 
  -2  -1   9       17.98       19.29      1.10 o 
  -1  -1   9     3412.78     3352.72     51.56 o 
   0  -1   9      278.17      286.36      4.17 o 
   1  -1   9      274.30      278.86      5.65 o 
   2  -1   9      254.92      244.64      5.41 o 
   3  -1   9      226.27      214.96      5.74 o 
   4  -1   9       17.31       19.26      1.94 o 
   5  -1   9      320.78      321.23      9.44 o 
   6  -1   9       47.63       50.89      3.39 o 
   7  -1   9        0.56        0.55      1.58 o 
 -10   0   9        1.25        1.60      1.91 o 
  -9   0   9       55.42       67.25      2.97 o 
  -8   0   9       91.51      100.16      2.87 o 
  -7   0   9      771.91      776.94     13.38 o 
  -6   0   9      360.46      359.02      6.82 o 
  -5   0   9      234.71      226.48      4.43 o 
  -4   0   9        6.02        2.32      0.65 o 
  -3   0   9        0.52        1.41      0.54 o 
  -2   0   9     1013.81      959.98     12.96 o 
  -1   0   9     1127.02     1093.59     13.84 o 
   0   0   9      377.50      393.88      5.63 o 
   1   0   9      590.29      594.63     11.34 o 
   2   0   9      325.04      338.55      6.99 o 
   3   0   9      144.50      139.13      4.20 o 
   4   0   9      254.01      257.31      6.77 o 
   5   0   9      123.67      115.36      5.49 o 
   6   0   9        1.09       -0.28      1.40 o 
   7   0   9       35.84       33.53      3.16 o 
 -10   1   9       67.68       61.02      3.51 o 
  -9   1   9        8.50       11.14      1.60 o 
  -8   1   9       14.41       16.81      1.38 o 
  -7   1   9        3.42        3.32      0.99 o 
  -6   1   9      992.21      998.08     15.89 o 
  -5   1   9       56.22       57.72      2.13 o 
  -4   1   9      953.15      915.79     13.64 o 
  -3   1   9      345.99      334.72      5.29 o 
  -2   1   9      348.82      381.93      5.80 o 
  -1   1   9        2.08        2.93      0.43 o 
   0   1   9     2460.84     2444.64     36.89 o 
   1   1   9      132.87      127.76      2.92 o 
   2   1   9       72.69       69.45      2.37 o 
   3   1   9      170.27      171.65      4.90 o 
   4   1   9        7.54        9.83      1.70 o 
   5   1   9      106.51       96.22      4.35 o 
   6   1   9       35.21       32.18      2.31 o 
   7   1   9        1.80        0.50      1.75 o 
 -10   2   9      193.03      181.86      6.46 o 
  -9   2   9       33.31       27.11      3.75 o 
  -8   2   9       36.30       34.09      2.05 o 
  -7   2   9       67.83       67.73      2.40 o 
  -6   2   9     1170.59     1119.42     18.69 o 
  -5   2   9       27.02       34.46      1.47 o 
  -4   2   9      647.40      670.18     10.80 o 
  -3   2   9       72.72       74.46      1.93 o 
  -2   2   9     1553.35     1651.23     20.91 o 
  -1   2   9      445.46      434.74      6.51 o 
   0   2   9        2.30        3.05      0.84 o 
   1   2   9      260.94      277.88      5.25 o 
   2   2   9      163.73      168.71      4.08 o 
   3   2   9        0.29        0.40      0.83 o 
   4   2   9      225.60      214.16      5.64 o 
   5   2   9      143.28      143.29      4.99 o 
   6   2   9        2.28        1.95      1.65 o 
 -10   3   9       25.92       26.74      2.73 o 
  -9   3   9      160.66      152.17      7.35 o 
  -8   3   9      122.02      103.78      3.61 o 
  -7   3   9       45.87       44.03      3.23 o 
  -6   3   9       83.34       79.68      4.36 o 
  -5   3   9       32.16       32.35      1.64 o 
  -4   3   9      321.95      342.25      9.70 o 
  -3   3   9     1910.78     1893.71     28.16 o 
  -2   3   9      654.67      673.98     11.00 o 
  -1   3   9        8.53       12.51      1.17 o 
   0   3   9      325.01      345.26      7.42 o 
   1   3   9      206.68      205.06      5.00 o 
   2   3   9       89.95       89.67      2.82 o 
   3   3   9      113.46      109.08      3.63 o 
   4   3   9       83.55       90.40      4.64 o 
   5   3   9        4.59        4.01      1.42 o 
   6   3   9       38.53       38.94      3.78 o 
 -10   4   9       10.67        7.92      2.17 o 
  -9   4   9      104.72      109.28     10.03 o 
  -8   4   9        3.22        2.18      1.22 o 
  -7   4   9      269.40      273.17     10.08 o 
  -6   4   9       30.86       23.31      1.56 o 
  -5   4   9      117.89      111.25      4.30 o 
  -4   4   9       14.47       11.04      1.04 o 
  -3   4   9       27.55       37.77      1.83 o 
  -2   4   9       33.20       44.93      2.02 o 
  -1   4   9      285.34      297.21      6.66 o 
   0   4   9      163.20      167.85      4.40 o 
   1   4   9       18.96       16.02      2.46 o 
   2   4   9      294.87      312.13      7.09 o 
   3   4   9       35.14       34.89      2.17 o 
   4   4   9       94.00      104.87      3.78 o 
   5   4   9        3.82        2.18      1.68 o 
   6   4   9        0.51        4.43      2.29 o 
 -10   5   9       15.68        5.32      3.17 o 
  -9   5   9       18.06       14.28      2.39 o 
  -8   5   9       15.92       13.15      1.82 o 
  -7   5   9       19.57       14.90      1.49 o 
  -6   5   9       62.52       58.49      2.58 o 
  -5   5   9      383.13      406.91      9.95 o 
  -4   5   9       65.44       66.01      2.90 o 
  -3   5   9      632.14      657.30     14.49 o 
  -2   5   9      412.82      401.98     11.74 o 
  -1   5   9       73.58       83.75      3.67 o 
   0   5   9       31.59       27.48      1.79 o 
   1   5   9       22.48       22.94      1.71 o 
   2   5   9        5.86        5.00      1.24 o 
   3   5   9       33.47       34.38      2.42 o 
   4   5   9      148.76      167.48      5.13 o 
   5   5   9        1.55        0.75      1.75 o 
  -9   6   9       26.52       17.87      2.73 o 
  -8   6   9        6.70        2.70      1.27 o 
  -7   6   9       13.47       12.95      1.54 o 
  -6   6   9       14.65       13.91      2.75 o 
  -5   6   9       10.28       11.85      3.01 o 
  -4   6   9      346.72      327.38     10.61 o 
  -3   6   9       64.82       73.66      3.18 o 
  -2   6   9        5.59        4.80      1.55 o 
  -1   6   9       55.63       59.12      7.35 o 
   0   6   9       26.93       25.31      1.88 o 
   1   6   9        5.28        2.73      1.29 o 
   2   6   9       55.09       56.45      3.07 o 
   3   6   9       41.92       40.65      2.76 o 
   4   6   9       13.99        8.56      3.62 o 
  -8   7   9       62.59       61.97      4.19 o 
  -7   7   9        1.99        1.16      1.89 o 
  -6   7   9       25.18       25.25      4.39 o 
  -5   7   9      108.41      107.58      7.92 o 
  -4   7   9      200.22      201.95      7.11 o 
  -3   7   9       11.62       14.46      1.76 o 
  -2   7   9       33.23       28.66      3.45 o 
  -1   7   9       33.60       36.60      5.87 o 
   0   7   9        0.92       -0.56      1.15 o 
   1   7   9       44.92       52.02      3.57 o 
   2   7   9        0.26       -0.71      1.36 o 
   3   7   9       80.85       77.55      4.99 o 
  -7   8   9        5.55        3.04      2.09 o 
  -6   8   9       14.99       11.63      2.45 o 
  -5   8   9        0.15       -0.29      1.39 o 
  -4   8   9       66.32       62.72      3.28 o 
  -3   8   9       94.39       98.81      5.60 o 
  -2   8   9       32.84       29.21      4.41 o 
  -1   8   9       46.87       49.87      4.52 o 
   0   8   9       27.45       25.36      2.67 o 
   1   8   9       21.76       22.37      2.69 o 
   2   8   9       18.33       17.77      3.05 o 
  -6   9   9       11.07        9.28      2.66 o 
  -5   9   9       37.59       33.79      4.04 o 
  -4   9   9       69.17       75.21      7.79 o 
  -3   9   9       29.84       22.54      3.74 o 
  -2   9   9       47.26       50.60      4.95 o 
  -1   9   9       16.39       16.25      3.33 o 
   0   9   9        2.68        3.70      2.59 o 
   1   9   9        0.26        1.04      3.01 o 
  -3 -11  10       16.12       16.05      2.42 o 
  -2 -11  10       14.79       13.09      2.24 o 
  -1 -11  10        3.76        5.20      1.91 o 
   0 -11  10        4.04        4.98      2.42 o 
   1 -11  10        0.46       -1.52      2.07 o 
  -5 -10  10       61.74       72.76      4.65 o 
  -4 -10  10        3.98        4.68      1.72 o 
  -3 -10  10        5.45        6.40      1.87 o 
  -2 -10  10        0.71        1.11      1.28 o 
  -1 -10  10       14.43       18.42      2.74 o 
   0 -10  10       26.77       23.20      4.31 o 
   1 -10  10       33.52       38.58      3.60 o 
   2 -10  10        1.89       -0.27      1.99 o 
   3 -10  10        0.88        0.74      2.20 o 
  -6  -9  10       16.64       19.80      4.84 o 
  -5  -9  10       13.27       14.20      2.02 o 
  -4  -9  10        1.73        2.26      1.21 o 
  -3  -9  10       75.02       85.27      3.62 o 
  -2  -9  10        0.68       -0.63      1.14 o 
  -1  -9  10       57.27       56.10      2.67 o 
   0  -9  10        3.17        0.61      1.15 o 
   1  -9  10        0.72        0.73      1.82 o 
   2  -9  10      117.87      120.70      5.82 o 
   3  -9  10       32.49       39.46      3.49 o 
   4  -9  10        9.38        6.78      2.68 o 
  -7  -8  10        0.23        1.50      1.44 o 
  -6  -8  10        0.16        0.97      1.01 o 
  -5  -8  10       37.58       35.12      2.01 o 
  -4  -8  10      100.51      110.90      3.54 o 
  -3  -8  10       15.84       18.10      1.70 o 
  -2  -8  10       80.48       79.11      3.27 o 
  -1  -8  10       79.57       76.98      2.94 o 
   0  -8  10       90.62      100.52      3.25 o 
   1  -8  10      248.20      286.77      9.91 o 
   2  -8  10        3.38        5.06      1.88 o 
   3  -8  10        2.73        2.25      2.14 o 
   4  -8  10       34.34       36.52      4.49 o 
   5  -8  10       55.84       60.31     10.11 o 
  -8  -7  10       25.42       20.16      2.10 o 
  -7  -7  10       15.38       15.80      1.29 o 
  -6  -7  10      248.52      259.16      7.78 o 
  -5  -7  10       51.87       49.48      2.90 o 
  -4  -7  10        1.75        2.41      1.48 o 
  -3  -7  10       54.02       46.79      2.45 o 
  -2  -7  10       67.20       71.73      3.03 o 
  -1  -7  10      112.56      117.79      3.89 o 
   0  -7  10        1.37        0.98      0.98 o 
   1  -7  10        0.48       -1.01      1.41 o 
   2  -7  10       24.28       17.95      2.36 o 
   3  -7  10      302.95      304.68     12.08 o 
   4  -7  10        1.27        1.56      2.07 o 
   5  -7  10       14.16       12.11      6.87 o 
  -9  -6  10        4.30        3.53      1.32 o 
  -8  -6  10       30.79       32.83      3.01 o 
  -7  -6  10       37.09       39.05      1.86 o 
  -6  -6  10        4.85        2.67      1.01 o 
  -5  -6  10       21.75       24.48      1.67 o 
  -4  -6  10      203.40      216.31      5.50 o 
  -3  -6  10        0.05       -0.28      0.95 o 
  -2  -6  10        1.02        0.61      1.04 o 
  -1  -6  10       56.73       58.68      5.09 o 
   0  -6  10       49.80       45.76      2.15 o 
   1  -6  10      787.71      760.20     18.31 o 
   2  -6  10      132.56      140.31      6.95 o 
   3  -6  10       25.16       28.47      3.22 o 
   4  -6  10       15.00        7.86      6.08 o 
   5  -6  10      235.80      176.73     16.14 o 
   6  -6  10        8.62       10.68      8.11 o 
  -9  -5  10      152.14      151.89      4.61 o 
  -8  -5  10       11.13        9.23      1.44 o 
  -7  -5  10        0.69        1.14      0.83 o 
  -6  -5  10      153.49      154.81      4.89 o 
  -5  -5  10      123.86      139.27      3.87 o 
  -4  -5  10       38.92       35.51      1.91 o 
  -3  -5  10        6.41        6.95      2.30 o 
  -2  -5  10       24.31       22.23      1.69 o 
  -1  -5  10       56.95       54.10      2.45 o 
   0  -5  10     1078.90     1075.10     17.72 o 
   1  -5  10      101.23      104.86      4.07 o 
   2  -5  10       37.71       35.11      3.38 o 
   3  -5  10       71.71       68.40     15.68 o 
   4  -5  10       34.89       20.17      6.96 o 
   5  -5  10       30.62       11.41      6.51 o 
   6  -5  10       97.53       50.82      9.80 o 
 -10  -4  10       22.65       19.94      4.76 o 
  -9  -4  10       68.96       65.32      2.84 o 
  -8  -4  10       39.48       42.28      3.97 o 
  -7  -4  10       68.45       67.77      3.57 o 
  -6  -4  10       24.57       25.46      1.41 o 
  -5  -4  10        0.43       -0.47      0.71 o 
  -4  -4  10      263.10      251.17      6.10 o 
  -3  -4  10        6.14        6.83      1.30 o 
  -2  -4  10      278.09      290.32     10.04 o 
  -1  -4  10       41.35       37.69      2.32 o 
   0  -4  10      382.27      371.21      8.91 o 
   1  -4  10      182.00      147.93     19.63 o 
   2  -4  10     1247.43     1267.03     54.54 o 
   3  -4  10        0.55        2.27      1.66 o 
   4  -4  10       68.82       51.21      8.03 o 
   5  -4  10        7.37        5.49      5.07 o 
   6  -4  10       78.83       59.49      9.75 o 
 -10  -3  10        0.66        1.65      1.31 o 
  -9  -3  10       19.01       19.59      2.93 o 
  -8  -3  10      143.79      147.94      5.07 o 
  -7  -3  10        1.87       -0.02      0.74 o 
  -6  -3  10      175.59      178.76      4.95 o 
  -5  -3  10      543.09      543.15      9.65 o 
  -4  -3  10       52.51       52.00      1.91 o 
  -3  -3  10      221.58      232.37      5.10 o 
  -2  -3  10      127.33      136.46      3.79 o 
  -1  -3  10      859.82      873.82     15.36 o 
   0  -3  10      561.22      576.93     11.77 o 
   1  -3  10      496.38      433.20     35.75 o 
   2  -3  10      429.83      388.67     26.56 o 
   3  -3  10      244.20      231.13     27.20 o 
   4  -3  10      358.39      371.60     11.16 o 
   5  -3  10      147.54      150.64      5.30 o 
   6  -3  10        1.98        1.36      1.51 o 
 -10  -2  10       28.03       24.50      3.80 o 
  -9  -2  10       51.09       57.98      2.77 o 
  -8  -2  10        6.85        6.50      1.05 o 
  -7  -2  10      618.92      634.02     11.16 o 
  -6  -2  10      174.32      175.97      3.99 o 
  -5  -2  10        0.07        0.99      0.79 o 
  -4  -2  10       29.41       35.60      1.34 o 
  -3  -2  10      410.28      399.00      7.22 o 
  -2  -2  10      284.51      280.57      5.73 o 
  -1  -2  10     1465.41     1483.99     27.50 o 
   0  -2  10       11.95        9.19      0.97 o 
   1  -2  10       17.42       14.36      1.65 o 
   2  -2  10        6.48        8.79      1.34 o 
   3  -2  10       67.42       70.53      3.39 o 
   4  -2  10       18.43       16.86      2.28 o 
   5  -2  10      267.90      265.87      7.46 o 
   6  -2  10       71.72       71.51      4.14 o 
   7  -2  10        9.37        7.32      4.99 o 
 -10  -1  10        1.70        1.61      1.31 o 
  -9  -1  10       57.33       58.33      2.28 o 
  -8  -1  10      220.20      211.80      4.75 o 
  -7  -1  10      311.54      316.43      6.32 o 
  -6  -1  10        3.57        4.72      0.91 o 
  -5  -1  10      419.98      443.89      7.71 o 
  -4  -1  10        8.23        8.05      0.80 o 
  -3  -1  10       26.76       24.16      1.18 o 
  -2  -1  10       41.30       38.09      2.22 o 
  -1  -1  10      140.59      148.07      3.17 o 
   0  -1  10     1106.31     1109.55     23.89 o 
   1  -1  10      885.24      883.60     20.01 o 
   2  -1  10       34.74       34.94      1.69 o 
   3  -1  10       25.66       24.43      1.86 o 
   4  -1  10       96.96       98.88      3.75 o 
   5  -1  10      194.15      197.54      6.03 o 
   6  -1  10       11.00       10.79      2.12 o 
 -10   0  10       85.08       88.95      4.11 o 
  -9   0  10       41.85       46.63      2.12 o 
  -8   0  10        5.44        3.59      1.01 o 
  -7   0  10      127.95      133.48      3.50 o 
  -6   0  10      384.38      389.34      7.42 o 
  -5   0  10      202.76      223.06      4.77 o 
  -4   0  10      301.54      309.32      5.59 o 
  -3   0  10      108.20      120.47      2.76 o 
  -2   0  10      328.54      337.63      5.60 o 
  -1   0  10      350.54      349.50      6.23 o 
   0   0  10      339.15      342.61      9.34 o 
   1   0  10      301.74      301.09      6.46 o 
   2   0  10      735.39      719.66     15.40 o 
   3   0  10      594.54      606.79     17.56 o 
   4   0  10       12.66       13.69      1.70 o 
   5   0  10        0.54       -1.14      1.36 o 
   6   0  10       22.55       18.99      2.49 o 
 -10   1  10       97.89      108.03      7.03 o 
  -9   1  10       36.90       44.36      2.16 o 
  -8   1  10      275.67      288.79      6.12 o 
  -7   1  10       94.63       92.85      2.93 o 
  -6   1  10      273.94      276.59      5.75 o 
  -5   1  10      434.67      381.37      7.29 o 
  -4   1  10      251.03      265.20      4.99 o 
  -3   1  10       56.71       54.13      1.68 o 
  -2   1  10     1086.70     1067.08     15.49 o 
  -1   1  10       97.97       98.75      3.38 o 
   0   1  10      133.43      139.50      3.77 o 
   1   1  10      107.07      111.70      2.78 o 
   2   1  10      589.51      616.01     11.51 o 
   3   1  10       18.20       19.60      1.53 o 
   4   1  10      358.99      363.05      8.45 o 
   5   1  10       21.87       20.87      2.01 o 
   6   1  10       60.69       62.11      3.91 o 
 -10   2  10        3.15        0.47      2.28 o 
  -9   2  10       93.50       94.99      6.69 o 
  -8   2  10       63.92       79.07      2.79 o 
  -7   2  10      141.45      139.65      3.74 o 
  -6   2  10      221.41      225.03      6.42 o 
  -5   2  10      133.34      132.45      3.18 o 
  -4   2  10       11.26       18.64      1.22 o 
  -3   2  10      394.66      434.86      7.02 o 
  -2   2  10      937.58      977.35     15.03 o 
  -1   2  10      706.89      698.31     17.57 o 
   0   2  10     1369.04     1380.08     25.39 o 
   1   2  10       44.91       35.17      1.74 o 
   2   2  10       17.73       15.42      1.38 o 
   3   2  10      255.46      256.16      5.82 o 
   4   2  10      209.24      212.78      6.08 o 
   5   2  10        3.56        2.56      1.36 o 
   6   2  10       73.65       75.98      4.37 o 
 -10   3  10       54.13       58.55      6.04 o 
  -9   3  10        2.22        2.93      1.41 o 
  -8   3  10       52.47       50.68      2.68 o 
  -7   3  10      356.64      353.46      8.16 o 
  -6   3  10      128.63      138.56      3.77 o 
  -5   3  10      174.01      178.60      4.38 o 
  -4   3  10       16.36       14.64      1.29 o 
  -3   3  10       16.47       16.73      1.19 o 
  -2   3  10        4.13        3.21      1.14 o 
  -1   3  10      517.70      548.06     18.96 o 
   0   3  10      122.36      119.36      3.58 o 
   1   3  10      725.72      753.07     14.72 o 
   2   3  10       83.14       80.14      2.79 o 
   3   3  10       15.58       16.03      1.53 o 
   4   3  10        0.46        0.81      1.21 o 
   5   3  10       26.93       29.91      2.93 o 
 -10   4  10       23.59       20.04      2.74 o 
  -9   4  10      167.21      158.73      6.28 o 
  -8   4  10       19.88       18.64      1.90 o 
  -7   4  10       44.30       54.28      2.69 o 
  -6   4  10       54.74       53.62      3.41 o 
  -5   4  10      890.26      865.86     15.74 o 
  -4   4  10       55.95       49.21      1.88 o 
  -3   4  10      356.32      357.86      8.58 o 
  -2   4  10        7.87        5.54      1.44 o 
  -1   4  10       20.58       23.51      2.80 o 
   0   4  10       58.79       54.28      2.42 o 
   1   4  10      319.96      332.89      7.57 o 
   2   4  10        3.27        1.88      1.14 o 
   3   4  10      132.51      136.71      4.41 o 
   4   4  10       50.90       47.80      2.73 o 
   5   4  10       11.04        7.81      2.15 o 
  -9   5  10      145.53      160.08     14.32 o 
  -8   5  10       78.84       73.24      3.37 o 
  -7   5  10       85.46       73.66      4.92 o 
  -6   5  10        7.44        9.24      1.37 o 
  -5   5  10       45.24       50.59      5.24 o 
  -4   5  10      119.01      140.43      5.37 o 
  -3   5  10       21.22       17.78      1.76 o 
  -2   5  10      422.92      436.79     12.78 o 
  -1   5  10      198.91      193.50      8.69 o 
   0   5  10        1.06        1.16      1.09 o 
   1   5  10       12.69       11.37      1.54 o 
   2   5  10      131.61      129.00      4.12 o 
   3   5  10       40.88       46.83      2.95 o 
   4   5  10        0.98        1.98      2.05 o 
  -9   6  10        5.53        3.72      2.11 o 
  -8   6  10      260.26      256.92      7.25 o 
  -7   6  10       14.56       13.15      2.03 o 
  -6   6  10       29.64       25.94      2.81 o 
  -5   6  10       24.50       22.50      2.60 o 
  -4   6  10      192.70      191.90      5.76 o 
  -3   6  10       15.49       18.21      2.28 o 
  -2   6  10      206.72      219.46     18.87 o 
  -1   6  10        3.64        5.43      3.59 o 
   0   6  10      278.73      283.40      8.59 o 
   1   6  10       70.26       63.97      2.91 o 
   2   6  10        4.32        6.36      1.50 o 
   3   6  10        2.45        3.88      2.65 o 
  -8   7  10       56.85       66.18      4.81 o 
  -7   7  10       14.78       10.82      3.35 o 
  -6   7  10      107.43       95.28     11.65 o 
  -5   7  10        2.47        3.03      1.83 o 
  -4   7  10       84.74       86.34      4.17 o 
  -3   7  10        0.48        0.49      1.56 o 
  -2   7  10       68.27       80.40      5.65 o 
  -1   7  10      247.62      232.10     10.50 o 
   0   7  10      149.13      159.83      8.26 o 
   1   7  10        8.03        4.58      1.47 o 
   2   7  10       36.77       42.38      4.27 o 
  -7   8  10       27.72       24.85      3.28 o 
  -6   8  10        0.94        1.37      1.97 o 
  -5   8  10       59.75       67.97      6.49 o 
  -4   8  10       68.36       64.73      5.13 o 
  -3   8  10        5.43        6.02      2.79 o 
  -2   8  10       18.95       19.69      3.48 o 
  -1   8  10       25.17       29.57      4.45 o 
   0   8  10        1.66        3.90      2.73 o 
   1   8  10       13.86       13.46      3.21 o 
  -5   9  10       10.07        7.26      2.01 o 
  -4   9  10        0.60       -0.15      2.03 o 
  -3   9  10       63.38       71.22      6.04 o 
  -2   9  10        0.11        1.52      2.63 o 
  -1   9  10       33.94       29.11      4.24 o 
  -4 -10  11       26.75       26.67      2.76 o 
  -3 -10  11       16.66       17.33      2.78 o 
  -2 -10  11        0.82       -0.08      1.54 o 
  -1 -10  11       38.44       35.47      2.21 o 
   0 -10  11       34.73       30.79      3.39 o 
   1 -10  11        0.01       -1.54      1.82 o 
   2 -10  11        0.86        2.98      3.75 o 
  -6  -9  11       36.45       32.05      3.83 o 
  -5  -9  11       15.27       16.61      2.22 o 
  -4  -9  11        0.76        0.84      2.55 o 
  -3  -9  11       19.07       19.23      1.94 o 
  -2  -9  11      180.52      178.38      4.97 o 
  -1  -9  11       44.80       51.95      2.42 o 
   0  -9  11        7.40        8.67      2.22 o 
   1  -9  11       14.12       11.05      2.40 o 
   2  -9  11        2.52       -1.17      1.86 o 
   3  -9  11       40.73       37.92      5.01 o 
  -7  -8  11        5.71        5.59      3.18 o 
  -6  -8  11       53.97       57.25      3.29 o 
  -5  -8  11       35.10       31.76      2.07 o 
  -4  -8  11      117.61      127.25      4.28 o 
  -3  -8  11       19.83       26.26      2.16 o 
  -2  -8  11       33.95       33.14      2.38 o 
  -1  -8  11        0.51        1.61      1.19 o 
   0  -8  11      184.09      199.72      6.16 o 
   1  -8  11        0.04       -0.10      1.70 o 
   2  -8  11       74.55       82.11      6.79 o 
   3  -8  11        7.49        5.11      2.40 o 
   4  -8  11       41.09       42.64      4.16 o 
  -8  -7  11       10.57        9.49      1.61 o 
  -7  -7  11       28.28       30.26      3.53 o 
  -6  -7  11       12.34       13.90      1.51 o 
  -5  -7  11       53.84       64.67      4.11 o 
  -4  -7  11       94.53       94.01      6.34 o 
  -3  -7  11        1.82        3.77      1.32 o 
  -2  -7  11       52.45       66.96      3.03 o 
  -1  -7  11        8.31        7.63      1.65 o 
   0  -7  11       25.95       30.71      2.00 o 
   1  -7  11        1.96        0.80      1.53 o 
   2  -7  11       88.99       93.79     10.41 o 
   3  -7  11       10.01        9.23      2.59 o 
   4  -7  11      113.61      103.66     11.58 o 
   5  -7  11       58.19       44.62     10.76 o 
  -8  -6  11       29.62       26.64      2.02 o 
  -7  -6  11       61.11       68.89      3.14 o 
  -6  -6  11        1.53        2.03      1.04 o 
  -5  -6  11        1.14       -0.94      0.94 o 
  -4  -6  11       14.01       13.40      2.05 o 
  -3  -6  11      467.70      482.97     10.44 o 
  -2  -6  11       37.15       36.88      2.25 o 
  -1  -6  11        1.87        1.61      1.15 o 
   0  -6  11      112.63      103.72      3.35 o 
   1  -6  11       61.44       62.32      3.12 o 
   2  -6  11       18.39       21.01      2.95 o 
   3  -6  11       38.35       43.76      4.00 o 
   4  -6  11       45.52       38.45      8.45 o 
   5  -6  11        4.91        2.93      6.56 o 
  -9  -5  11       30.34       34.30      2.47 o 
  -8  -5  11       10.36       12.22      1.28 o 
  -7  -5  11      143.94      138.78      3.54 o 
  -6  -5  11       12.92       14.72      2.19 o 
  -5  -5  11      208.63      211.48      5.35 o 
  -4  -5  11       38.38       34.07      1.98 o 
  -3  -5  11      334.46      324.33      7.50 o 
  -2  -5  11      119.23      129.55      4.75 o 
  -1  -5  11      159.78      176.83      5.35 o 
   0  -5  11        6.50        7.16      1.09 o 
   1  -5  11      103.92      120.46      6.37 o 
   2  -5  11       19.07       16.05      2.62 o 
   3  -5  11        0.15       -0.85      1.77 o 
   4  -5  11      117.24       62.00      9.61 o 
   5  -5  11       31.08       10.56      6.82 o 
   6  -5  11       28.99       13.83      8.17 o 
  -9  -4  11        2.27        3.61      1.32 o 
  -8  -4  11        5.37        4.97      0.99 o 
  -7  -4  11        2.01        1.83      0.91 o 
  -6  -4  11      203.15      196.61      6.49 o 
  -5  -4  11      203.10      193.77      4.95 o 
  -4  -4  11        3.49        8.44      3.04 o 
  -3  -4  11      283.43      296.21      6.87 o 
  -2  -4  11      208.72      215.30      6.13 o 
  -1  -4  11       26.39       15.30      1.53 o 
   0  -4  11      114.03      108.52      3.02 o 
   1  -4  11      191.85      162.53     25.16 o 
   2  -4  11       39.98       35.11      8.96 o 
   3  -4  11      133.60      130.75     29.00 o 
   4  -4  11       82.47       47.13      8.28 o 
   5  -4  11        0.01       -2.76      5.16 o 
   6  -4  11       68.26       58.99     10.82 o 
 -10  -3  11       59.02       62.38      3.57 o 
  -9  -3  11       19.88       20.15      2.23 o 
  -8  -3  11       30.00       27.80      1.58 o 
  -7  -3  11       33.03       33.09      1.72 o 
  -6  -3  11      370.03      342.77      6.72 o 
  -5  -3  11        2.54        3.32      1.04 o 
  -4  -3  11      711.05      710.21     14.07 o 
  -3  -3  11      455.42      456.32      9.64 o 
  -2  -3  11       61.08       61.54      2.53 o 
  -1  -3  11        3.71        2.47      1.02 o 
   0  -3  11        0.82        2.04      1.56 o 
   1  -3  11      348.85      313.90     41.51 o 
   2  -3  11       88.17       81.11     16.03 o 
   3  -3  11       15.69       16.54      5.30 o 
   4  -3  11       37.89       33.89      6.87 o 
   5  -3  11      192.17      175.64     14.51 o 
   6  -3  11       35.12       31.75      8.03 o 
 -10  -2  11       26.57       23.54      2.52 o 
  -9  -2  11        2.98        4.49      1.13 o 
  -8  -2  11      206.23      198.73      4.59 o 
  -7  -2  11       11.11       15.55      1.34 o 
  -6  -2  11      174.47      183.74      7.27 o 
  -5  -2  11      264.83      256.90      5.34 o 
  -4  -2  11      324.24      317.68      6.25 o 
  -3  -2  11        2.93        2.31      0.73 o 
  -2  -2  11      330.30      327.83      7.33 o 
  -1  -2  11        9.87        9.50      1.16 o 
   0  -2  11       19.21       23.83      5.89 o 
   1  -2  11      482.20      469.87     16.32 o 
   2  -2  11       78.83       74.70      4.38 o 
   3  -2  11      405.78      374.23     20.82 o 
   4  -2  11        2.12        3.27      4.20 o 
   5  -2  11       32.75       30.23      3.29 o 
   6  -2  11        5.15        3.81      3.66 o 
 -10  -1  11        0.33        0.16      1.38 o 
  -9  -1  11       20.62       20.34      1.60 o 
  -8  -1  11        2.46        0.09      0.94 o 
  -7  -1  11      433.90      420.79      8.06 o 
  -6  -1  11      214.18      220.34      4.85 o 
  -5  -1  11        4.38        1.58      0.85 o 
  -4  -1  11      192.58      209.82      4.59 o 
  -3  -1  11      202.38      199.46      4.04 o 
  -2  -1  11       17.23       17.41      1.11 o 
  -1  -1  11       97.37      111.38      6.85 o 
   0  -1  11        2.81        6.58      3.00 o 
   1  -1  11       63.89       67.26      3.99 o 
   2  -1  11      655.93      674.49     21.75 o 
   3  -1  11      287.98      295.63     12.82 o 
   4  -1  11       10.85        8.39      1.83 o 
   5  -1  11       49.01       51.84      3.06 o 
   6  -1  11        2.31       -0.84      1.66 o 
 -10   0  11        0.92        0.52      1.34 o 
  -9   0  11       13.28       14.84      1.63 o 
  -8   0  11       21.14       24.25      1.65 o 
  -7   0  11      115.80      106.90      3.15 o 
  -6   0  11      166.97      179.86      5.06 o 
  -5   0  11      511.92      500.38      9.22 o 
  -4   0  11      333.85      354.72      6.40 o 
  -3   0  11       22.31       20.27      1.21 o 
  -2   0  11      209.28      217.71      4.09 o 
  -1   0  11       32.74       31.74      2.64 o 
   0   0  11        8.56       10.29      2.02 o 
   1   0  11       95.89       86.35      4.47 o 
   2   0  11      232.86      236.62      8.04 o 
   3   0  11        0.16        0.88      1.20 o 
   4   0  11      290.53      308.63      8.13 o 
   5   0  11        2.40        5.53      1.79 o 
   6   0  11       94.16       85.60      4.72 o 
 -10   1  11        9.35       12.39      2.19 o 
  -9   1  11        2.17        2.41      1.23 o 
  -8   1  11       44.67       45.10      2.71 o 
  -7   1  11      244.09      222.16      5.11 o 
  -6   1  11      580.63      565.18     10.33 o 
  -5   1  11       36.45       31.21      2.13 o 
  -4   1  11       67.33       82.86      2.38 o 
  -3   1  11       83.33       82.27      2.25 o 
  -2   1  11      236.37      267.94      5.32 o 
  -1   1  11        3.46        4.67      1.98 o 
   0   1  11      308.13      329.50     16.87 o 
   1   1  11      294.28      311.59      7.53 o 
   2   1  11      334.74      337.33      7.12 o 
   3   1  11      119.36      118.45      3.61 o 
   4   1  11      136.61      153.63      4.38 o 
   5   1  11       24.44       27.47      3.34 o 
 -10   2  11       39.89       42.45      3.34 o 
  -9   2  11       23.86       28.17      2.18 o 
  -8   2  11      277.41      275.57      6.15 o 
  -7   2  11      192.74      205.32      4.92 o 
  -6   2  11       10.41       12.76      1.58 o 
  -5   2  11      565.90      601.21     10.12 o 
  -4   2  11      440.92      461.28      8.03 o 
  -3   2  11       86.45       99.06      2.48 o 
  -2   2  11       20.63       20.08      4.21 o 
  -1   2  11      114.50      107.16      7.58 o 
   0   2  11        9.82        6.34      2.62 o 
   1   2  11      265.22      278.68      6.54 o 
   2   2  11       12.27       18.52      1.58 o 
   3   2  11       60.66       54.96      2.97 o 
   4   2  11        1.94        0.42      1.29 o 
   5   2  11        3.77        3.94      1.83 o 
 -10   3  11        3.40        2.93      1.88 o 
  -9   3  11       81.49       91.91      4.64 o 
  -8   3  11        9.58        8.00      1.53 o 
  -7   3  11       38.88       39.47      2.36 o 
  -6   3  11      282.30      270.68      6.06 o 
  -5   3  11      575.20      598.81     11.42 o 
  -4   3  11       26.71       19.23      1.53 o 
  -3   3  11      295.45      322.79     14.22 o 
  -2   3  11       33.75       36.41      3.07 o 
  -1   3  11       67.88       58.47      4.56 o 
   0   3  11        1.90        3.10      1.89 o 
   1   3  11       41.43       48.47      3.68 o 
   2   3  11       45.51       47.52      2.27 o 
   3   3  11      345.01      353.68      7.68 o 
   4   3  11       21.20       23.38      2.22 o 
   5   3  11       19.91       19.02      2.75 o 
  -9   4  11        9.51       10.73      2.38 o 
  -8   4  11       73.61       73.27      3.26 o 
  -7   4  11      154.17      164.75      4.52 o 
  -6   4  11        0.15       -0.53      1.20 o 
  -5   4  11      174.24      181.35      6.73 o 
  -4   4  11      186.98      190.44      6.56 o 
  -3   4  11      212.87      258.89      9.82 o 
  -2   4  11      100.03      113.21      7.82 o 
  -1   4  11      151.30      150.45      7.40 o 
   0   4  11       43.82       47.52      6.97 o 
   1   4  11       49.90       39.98      2.29 o 
   2   4  11        5.19        6.54      1.45 o 
   3   4  11       50.41       51.33      3.11 o 
   4   4  11       42.14       46.64      4.41 o 
  -9   5  11       29.19       26.22      3.04 o 
  -8   5  11       65.37       72.73      3.09 o 
  -7   5  11       17.00       21.05      1.86 o 
  -6   5  11      182.36      187.37      5.92 o 
  -5   5  11       86.18       98.57      5.37 o 
  -4   5  11       30.96       34.16      2.46 o 
  -3   5  11       86.83       74.31      4.01 o 
  -2   5  11      146.48      144.94      7.43 o 
  -1   5  11       20.53       28.75      3.37 o 
   0   5  11      308.86      300.33     12.36 o 
   1   5  11       85.17       81.61      3.31 o 
   2   5  11       50.15       49.01      2.70 o 
   3   5  11        1.42        0.13      2.06 o 
  -8   6  11       11.69       11.80      4.34 o 
  -7   6  11       18.70       23.19      3.06 o 
  -6   6  11       46.88       55.25      4.09 o 
  -5   6  11       23.58       20.41      4.10 o 
  -4   6  11      329.35      340.77     12.32 o 
  -3   6  11       10.72       11.15      2.17 o 
  -2   6  11        7.14        9.95      2.67 o 
  -1   6  11       22.29       21.87      3.34 o 
   0   6  11      154.29      152.27     10.52 o 
   1   6  11        1.59        1.68      1.67 o 
   2   6  11      113.26      112.91      4.15 o 
   3   6  11        7.81        5.86      2.54 o 
  -7   7  11        2.19       -0.06      2.05 o 
  -6   7  11       21.64       18.80      3.01 o 
  -5   7  11       95.06       97.65     11.24 o 
  -4   7  11      130.54      142.62      8.62 o 
  -3   7  11       17.72       16.87      3.29 o 
  -2   7  11        9.51       11.16      2.93 o 
  -1   7  11        0.10        1.36      4.03 o 
   0   7  11        0.35       -0.70      2.32 o 
   1   7  11       37.85       38.73      3.29 o 
  -6   8  11       11.01        8.72      5.42 o 
  -5   8  11        3.59        3.73      2.40 o 
  -4   8  11        0.59        0.59      1.89 o 
  -3   8  11      132.82      129.34      7.93 o 
  -2   8  11       19.26       16.37      3.49 o 
  -1   8  11       43.52       51.58      4.98 o 
   0   8  11        4.38        5.86      2.89 o 
  -3 -10  12       14.20       16.92      2.42 o 
  -2 -10  12       10.64       10.50      2.62 o 
  -1 -10  12       47.09       49.47      3.30 o 
   0 -10  12        8.76        4.56      2.44 o 
  -5  -9  12        1.03        2.71      1.76 o 
  -4  -9  12       14.02       10.31      2.06 o 
  -3  -9  12       23.26       23.20      2.54 o 
  -2  -9  12        1.41       -0.07      1.51 o 
  -1  -9  12       27.99       34.71      2.14 o 
   0  -9  12       45.91       44.76      3.76 o 
   1  -9  12       26.24       28.22      3.25 o 
   2  -9  12      113.23      114.54      8.79 o 
  -6  -8  12        3.09        3.84      1.75 o 
  -5  -8  12       17.26       15.13      2.72 o 
  -4  -8  12       71.93       79.71      4.47 o 
  -3  -8  12       39.45       38.54      2.57 o 
  -2  -8  12      104.72      115.71      4.27 o 
  -1  -8  12       13.82       13.37      2.02 o 
   0  -8  12        0.54       -0.24      1.67 o 
   1  -8  12       43.97       47.04      3.68 o 
   2  -8  12       32.68       27.75      4.34 o 
   3  -8  12        1.26        1.96      2.31 o 
  -7  -7  12        2.73        2.61      1.67 o 
  -6  -7  12       33.84       31.24      2.80 o 
  -5  -7  12       15.49       13.62      2.53 o 
  -4  -7  12      119.93      125.30      4.22 o 
  -3  -7  12      179.78      161.56      4.93 o 
  -2  -7  12      115.15      120.93      4.28 o 
  -1  -7  12      278.02      285.09      6.65 o 
   0  -7  12       81.22       88.96      4.83 o 
   1  -7  12        1.34       -0.82      2.14 o 
   2  -7  12       27.70       28.42      3.26 o 
   3  -7  12       69.69       77.13      5.39 o 
   4  -7  12       32.67       34.48      9.41 o 
  -8  -6  12        9.16        6.43      2.01 o 
  -7  -6  12      131.00      139.74      4.62 o 
  -6  -6  12        2.02        2.74      1.17 o 
  -5  -6  12      231.80      227.56      6.06 o 
  -4  -6  12      184.41      183.37      5.17 o 
  -3  -6  12        0.95       -0.90      1.22 o 
  -2  -6  12        2.04        2.16      1.21 o 
  -1  -6  12      126.02      139.69      4.54 o 
   0  -6  12       70.81       68.79      3.97 o 
   1  -6  12       97.42      105.36      6.69 o 
   2  -6  12       10.09       12.97      2.73 o 
   3  -6  12       13.27       17.76      3.02 o 
   4  -6  12        2.87        6.93      6.65 o 
  -9  -5  12       41.33       43.20      5.06 o 
  -8  -5  12        0.36       -0.66      1.19 o 
  -7  -5  12        6.19        5.37      1.71 o 
  -6  -5  12       62.40       67.88      2.76 o 
  -5  -5  12       95.71       95.56      3.35 o 
  -4  -5  12      149.45      155.69      4.55 o 
  -3  -5  12      243.52      244.13      6.20 o 
  -2  -5  12        7.39        5.52      1.36 o 
  -1  -5  12        4.49        4.57      1.25 o 
   0  -5  12      308.99      300.73      9.80 o 
   1  -5  12      208.39      182.10     11.90 o 
   2  -5  12        0.57        0.41      1.94 o 
   3  -5  12       80.33       76.00     13.66 o 
   4  -5  12        0.86        5.07      6.25 o 
   5  -5  12        6.72        5.94      8.48 o 
  -9  -4  12       30.59       31.50      4.07 o 
  -8  -4  12       43.52       45.85      2.88 o 
  -7  -4  12       13.89       13.14      1.30 o 
  -6  -4  12       19.81       18.93      1.47 o 
  -5  -4  12       48.16       42.86      2.23 o 
  -4  -4  12      360.50      362.67      8.86 o 
  -3  -4  12      298.51      304.58      8.22 o 
  -2  -4  12      585.99      560.68     11.78 o 
  -1  -4  12      100.09       95.75      3.81 o 
   0  -4  12       64.84       52.47      5.14 o 
   1  -4  12       32.23       29.43      5.28 o 
   2  -4  12       75.75       72.00     15.92 o 
   3  -4  12       19.70        7.16      5.49 o 
   4  -4  12       60.44       32.76      8.17 o 
   5  -4  12       55.23       36.34      8.99 o 
  -9  -3  12        2.24        0.81      1.32 o 
  -8  -3  12       96.92      100.48      3.05 o 
  -7  -3  12        5.04        5.09      1.14 o 
  -6  -3  12       62.91       63.28      3.12 o 
  -5  -3  12        0.92        1.07      0.91 o 
  -4  -3  12        0.13        0.04      0.82 o 
  -3  -3  12      101.49      100.04      3.09 o 
  -2  -3  12     1029.44     1066.72     20.58 o 
  -1  -3  12       91.98       99.33      5.64 o 
   0  -3  12      257.19      235.38     46.78 o 
   1  -3  12      127.12      113.97     25.78 o 
   2  -3  12        6.31        3.16      1.91 o 
   3  -3  12        3.64        5.89      5.49 o 
   4  -3  12       83.19       69.69      9.46 o 
   5  -3  12        4.20        7.38      6.06 o 
 -10  -2  12        1.41        0.80      2.52 o 
  -9  -2  12        4.15        3.53      1.72 o 
  -8  -2  12       31.42       31.49      1.97 o 
  -7  -2  12      142.60      150.10      3.86 o 
  -6  -2  12      101.70       94.55      2.89 o 
  -5  -2  12      207.62      209.39      4.73 o 
  -4  -2  12       29.52       31.51      1.68 o 
  -3  -2  12       13.90       15.11      2.24 o 
  -2  -2  12        5.71        2.78      0.95 o 
  -1  -2  12      587.79      581.69     14.74 o 
   0  -2  12      637.32      466.32     24.87 o 
   1  -2  12        0.22        1.37      1.80 o 
   2  -2  12      188.36      193.88      8.29 o 
   3  -2  12        1.02        1.38      4.25 o 
   4  -2  12       28.62       28.45      6.37 o 
   5  -2  12       17.67       19.66      6.34 o 
 -10  -1  12        6.09        6.65      2.38 o 
  -9  -1  12       50.46       53.09      4.31 o 
  -8  -1  12       30.78       25.86      2.22 o 
  -7  -1  12       25.71       25.01      1.87 o 
  -6  -1  12        0.64        1.44      0.96 o 
  -5  -1  12      474.36      479.93      9.00 o 
  -4  -1  12        1.53        3.67      0.88 o 
  -3  -1  12      681.97      695.51     11.38 o 
  -2  -1  12      477.11      491.82      9.06 o 
  -1  -1  12      579.66      532.91     26.76 o 
   0  -1  12      292.26      293.05     16.93 o 
   1  -1  12       19.33       19.97      3.54 o 
   2  -1  12       16.95        9.04      3.94 o 
   3  -1  12        7.89       10.62      4.51 o 
   4  -1  12       54.03       54.90      7.13 o 
   5  -1  12        3.89        5.63      4.34 o 
 -10   0  12       23.73       25.48      2.60 o 
  -9   0  12       59.98       57.38      3.07 o 
  -8   0  12        0.95        1.14      1.06 o 
  -7   0  12       38.51       35.10      1.96 o 
  -6   0  12        0.89        0.61      0.93 o 
  -5   0  12        5.71        4.21      1.06 o 
  -4   0  12      197.21      195.15      4.18 o 
  -3   0  12      408.89      430.19      7.58 o 
  -2   0  12        6.02        3.40      1.17 o 
  -1   0  12      130.61      119.72      8.99 o 
   0   0  12        6.09        8.06      3.21 o 
   1   0  12       18.54       16.16      2.19 o 
   2   0  12       77.61       85.02      7.86 o 
   3   0  12      126.56      126.37      9.77 o 
   4   0  12        0.27        0.34      1.82 o 
   5   0  12       42.02       41.42      3.72 o 
 -10   1  12        9.21       11.85      2.10 o 
  -9   1  12       21.71       20.43      3.22 o 
  -8   1  12      139.97      126.72      3.75 o 
  -7   1  12      240.17      222.49      6.50 o 
  -6   1  12      117.25      120.98      4.48 o 
  -5   1  12      108.91      112.43      3.01 o 
  -4   1  12       87.41       80.28      2.74 o 
  -3   1  12        3.81        5.79      0.98 o 
  -2   1  12      365.61      372.37     18.96 o 
  -1   1  12      617.74      663.05     30.96 o 
   0   1  12       22.34       22.39      4.03 o 
   1   1  12       20.49       22.32      3.73 o 
   2   1  12       19.12       13.32      3.86 o 
   3   1  12       32.79       31.24      2.49 o 
   4   1  12        9.61        7.06      1.79 o 
   5   1  12        6.14        7.98      2.59 o 
  -9   2  12       10.68        7.58      2.08 o 
  -8   2  12      166.92      148.76      4.20 o 
  -7   2  12      122.05      103.75      3.37 o 
  -6   2  12      160.07      169.21      4.38 o 
  -5   2  12        8.13       13.75      1.30 o 
  -4   2  12      227.37      222.01      4.69 o 
  -3   2  12      228.43      235.40      7.67 o 
  -2   2  12      122.90      121.64      8.28 o 
  -1   2  12        2.41        8.76      3.04 o 
   0   2  12      154.42      159.07     10.25 o 
   1   2  12        5.22        5.52      3.04 o 
   2   2  12        7.13        6.52      2.15 o 
   3   2  12      173.66      179.06      5.26 o 
   4   2  12        0.21       -0.55      1.24 o 
  -9   3  12        1.01        1.15      1.83 o 
  -8   3  12       39.51       33.95      3.07 o 
  -7   3  12       10.44       12.57      2.45 o 
  -6   3  12       14.98       17.62      1.65 o 
  -5   3  12      449.72      447.64      9.13 o 
  -4   3  12      549.66      579.86     17.11 o 
  -3   3  12        6.68        4.42      1.87 o 
  -2   3  12      187.34      176.93     10.73 o 
  -1   3  12      175.69      185.97     11.27 o 
   0   3  12       12.61       16.87      3.66 o 
   1   3  12       58.48       59.27      6.14 o 
   2   3  12        1.78        0.09      1.49 o 
   3   3  12        6.60        6.47      1.48 o 
   4   3  12       31.73       25.84      2.95 o 
  -9   4  12       86.14       90.43      4.75 o 
  -8   4  12        5.28        4.58      1.66 o 
  -7   4  12       15.20       16.42      1.72 o 
  -6   4  12       22.48       24.20      2.30 o 
  -5   4  12       79.90       70.67      4.37 o 
  -4   4  12       18.76       25.86      4.94 o 
  -3   4  12      149.78      153.76     10.46 o 
  -2   4  12      125.78      139.47      9.41 o 
  -1   4  12       14.38       14.96      3.58 o 
   0   4  12       86.26       85.94      7.38 o 
   1   4  12       61.02       59.25      4.80 o 
   2   4  12       10.16        9.40      2.10 o 
   3   4  12        1.46        0.42      1.71 o 
  -8   5  12       17.38       22.05      2.43 o 
  -7   5  12       13.16        9.63      1.94 o 
  -6   5  12       12.68       15.23      5.55 o 
  -5   5  12      113.94      101.58      5.37 o 
  -4   5  12      248.29      266.92     10.35 o 
  -3   5  12       69.12       68.82      4.62 o 
  -2   5  12        1.19       -1.41      2.37 o 
  -1   5  12        1.77        2.24      2.25 o 
   0   5  12       63.99       72.61      5.46 o 
   1   5  12        0.18        0.53      2.25 o 
   2   5  12       79.55       93.21      4.72 o 
  -7   6  12        5.64        3.17      2.27 o 
  -6   6  12       82.88       75.53      4.93 o 
  -5   6  12       70.75       73.76      4.70 o 
  -4   6  12        0.41       -0.64      1.94 o 
  -3   6  12       30.52       34.11      4.79 o 
  -2   6  12       25.76       32.12      3.89 o 
  -1   6  12        2.11        1.74      2.37 o 
   0   6  12        1.01        2.36      2.55 o 
   1   6  12       22.35       21.61      4.79 o 
  -6   7  12       13.16        7.80      5.39 o 
  -5   7  12        0.72        1.21      3.07 o 
  -4   7  12       32.99       32.33      3.41 o 
  -3   7  12       47.76       51.95      5.03 o 
  -2   7  12       13.29        9.67      3.10 o 
  -1   7  12       25.89       28.64      6.04 o 
   0   7  12        1.56        1.53      3.76 o 
  -4   8  12        1.52        3.83      3.61 o 
  -3   8  12       54.52       55.76      5.85 o 
  -4  -9  13        0.80       -0.07      1.74 o 
  -3  -9  13        6.60        3.48      2.23 o 
  -2  -9  13       35.86       39.66      6.30 o 
  -1  -9  13        0.28       -0.70      1.60 o 
   0  -9  13       31.31       37.52      3.71 o 
   1  -9  13       32.46       32.37      4.85 o 
  -6  -8  13       18.85       15.18      3.59 o 
  -5  -8  13       28.90       30.34      3.13 o 
  -4  -8  13       20.43       12.55      2.54 o 
  -3  -8  13       23.58       28.03      2.45 o 
  -2  -8  13        0.14        1.49      1.51 o 
  -1  -8  13       39.24       35.75      2.37 o 
   0  -8  13       71.14       81.47      6.06 o 
   1  -8  13       11.05       10.56      3.41 o 
   2  -8  13       73.55       91.69      7.63 o 
  -7  -7  13       45.05       33.90      4.77 o 
  -6  -7  13        4.01        4.90      1.92 o 
  -5  -7  13      108.45      110.19      5.18 o 
  -4  -7  13      119.38      113.50      4.09 o 
  -3  -7  13        5.87        3.25      1.46 o 
  -2  -7  13        8.07       10.63      1.81 o 
  -1  -7  13       44.93       45.31      2.48 o 
   0  -7  13       32.55       37.75      3.29 o 
   1  -7  13      101.33       98.17      7.61 o 
   2  -7  13       52.42       54.65      5.61 o 
   3  -7  13        2.55        2.15      2.56 o 
  -8  -6  13       22.56       23.69      4.93 o 
  -7  -6  13       17.75       14.90      1.97 o 
  -6  -6  13       76.11       72.45      4.08 o 
  -5  -6  13       93.62       78.11      3.28 o 
  -4  -6  13        1.15        0.71      1.26 o 
  -3  -6  13       35.61       38.41      2.45 o 
  -2  -6  13       94.41       93.56      9.51 o 
  -1  -6  13       73.81       90.28      3.32 o 
   0  -6  13       65.48       59.92      5.83 o 
   1  -6  13      124.17      122.93      8.42 o 
   2  -6  13       58.69       48.70      6.27 o 
   3  -6  13      166.07      181.34     18.35 o 
   4  -6  13        3.59        0.14      7.61 o 
  -8  -5  13       45.05       50.43      2.87 o 
  -7  -5  13       97.29       89.33      5.87 o 
  -6  -5  13       30.36       25.67      1.79 o 
  -5  -5  13        8.17       11.77      1.89 o 
  -4  -5  13       68.15       68.57      4.95 o 
  -3  -5  13        6.10        4.86      1.98 o 
  -2  -5  13      111.51      112.04      3.91 o 
  -1  -5  13      238.68      247.47      6.53 o 
   0  -5  13        0.19        0.25      2.20 o 
   1  -5  13       11.64       11.60      2.67 o 
   2  -5  13       61.43       62.22      7.70 o 
   3  -5  13      105.62       67.24     10.51 o 
   4  -5  13       59.19       30.87      9.13 o 
  -9  -4  13       51.40       45.57      3.24 o 
  -8  -4  13       24.96       22.47      3.46 o 
  -7  -4  13        0.13       -0.95      0.95 o 
  -6  -4  13      113.47      119.31      4.12 o 
  -5  -4  13       57.63       56.02      3.27 o 
  -4  -4  13       28.33       22.94      1.91 o 
  -3  -4  13       46.80       47.43      2.49 o 
  -2  -4  13      103.81      111.22      4.64 o 
  -1  -4  13       10.25       15.18      2.99 o 
   0  -4  13      281.50      290.72     14.37 o 
   1  -4  13       43.91       44.21     13.46 o 
   2  -4  13        8.23        4.73      3.56 o 
   3  -4  13       16.91        5.38      5.92 o 
   4  -4  13       70.59       32.90      8.62 o 
  -9  -3  13        0.34       -0.72      1.59 o 
  -8  -3  13       80.93       71.20      5.22 o 
  -7  -3  13       98.56       94.23      3.06 o 
  -6  -3  13      243.88      247.75      5.58 o 
  -5  -3  13        8.87       10.79      1.32 o 
  -4  -3  13      182.76      194.32      4.63 o 
  -3  -3  13        5.75        3.73      1.04 o 
  -2  -3  13       75.80       77.71      3.14 o 
   0  -3  13      387.33      386.96     19.13 o 
   1  -3  13       65.39       58.09     16.10 o 
   2  -3  13      168.71      182.28     10.25 o 
   3  -3  13        3.07       -1.15      4.79 o 
   4  -3  13        4.20        4.00      5.83 o 
  -9  -2  13       83.44       80.99      3.68 o 
  -8  -2  13      251.61      248.30      6.49 o 
  -7  -2  13       22.06       20.91      1.78 o 
  -6  -2  13       13.66       12.75      1.43 o 
  -5  -2  13      368.10      364.86      7.35 o 
  -4  -2  13      109.96      110.79      3.25 o 
  -3  -2  13      338.09      366.79      7.67 o 
  -2  -2  13      260.54      254.82      6.39 o 
  -1  -2  13       45.86       26.11      6.14 o 
   0  -2  13       29.32       22.72      5.51 o 
   1  -2  13      135.97      141.87     10.62 o 
   2  -2  13       77.27       90.38      9.14 o 
   3  -2  13      161.06      154.00     13.18 o 
   4  -2  13       56.65       60.37      8.99 o 
  -9  -1  13       75.08       77.11      3.58 o 
  -8  -1  13        7.08        9.65      1.44 o 
  -7  -1  13      270.04      273.63      6.06 o 
  -6  -1  13       21.79       23.88      2.05 o 
  -5  -1  13       51.82       49.10      2.48 o 
  -4  -1  13        5.87        5.36      1.03 o 
  -3  -1  13      291.00      286.74      5.99 o 
  -2  -1  13       33.19       34.99      3.77 o 
  -1  -1  13      585.59      474.20     25.10 o 
   0  -1  13        5.10        5.34      1.99 o 
   1  -1  13       11.44       10.09      2.30 o 
   2  -1  13       16.70       16.48      5.16 o 
   3  -1  13      113.13      117.27     10.76 o 
   4  -1  13       24.45       19.52      5.97 o 
  -9   0  13        2.18       -1.70      1.70 o 
  -8   0  13      121.20      129.84      3.83 o 
  -7   0  13      246.56      274.69      6.15 o 
  -6   0  13       53.92       64.71      2.60 o 
  -5   0  13       64.83       58.99      3.75 o 
  -4   0  13        0.32       -0.08      0.83 o 
  -3   0  13       12.55       10.75      1.20 o 
  -2   0  13      290.82      272.14     15.97 o 
  -1   0  13      273.42      262.34     15.80 o 
   0   0  13      337.30      354.15     12.99 o 
   1   0  13      177.47      183.47     10.45 o 
   2   0  13       40.37       37.75      5.94 o 
   3   0  13       10.08        6.39      4.14 o 
   4   0  13        8.53        6.20      4.37 o 
  -9   1  13       22.38       22.67      2.34 o 
  -8   1  13       26.11       28.48      2.64 o 
  -7   1  13        1.84        2.98      1.25 o 
  -6   1  13      222.75      241.62      5.60 o 
  -5   1  13       12.76       13.45      1.30 o 
  -4   1  13      238.66      245.89      5.09 o 
  -3   1  13       12.04        4.06      2.56 o 
  -2   1  13        4.10        7.32      3.38 o 
  -1   1  13        0.94        0.90      2.87 o 
   0   1  13      491.80      567.26     19.03 o 
   1   1  13      199.31      190.82     12.39 o 
   2   1  13       45.80       54.34      6.54 o 
   3   1  13       25.96       20.23      4.90 o 
   4   1  13        8.33        6.37      4.37 o 
  -9   2  13       22.30       22.73      2.80 o 
  -8   2  13        4.48        5.80      1.56 o 
  -7   2  13        6.63        4.49      1.39 o 
  -6   2  13       17.34       22.07      1.64 o 
  -5   2  13       22.67       21.75      1.59 o 
  -4   2  13      291.93      295.62      6.75 o 
  -3   2  13       10.37       10.13      2.36 o 
  -2   2  13      181.83      192.12     11.83 o 
  -1   2  13       61.96       73.61      6.93 o 
   0   2  13        1.00        2.63      1.83 o 
   1   2  13       71.11       70.76      7.04 o 
   2   2  13      194.09      185.04     12.31 o 
   3   2  13        1.32        1.32      3.52 o 
  -9   3  13      110.31      107.57      5.29 o 
  -8   3  13       27.72       28.43      2.97 o 
  -7   3  13       58.22       50.27      2.87 o 
  -6   3  13       60.97       56.63      2.61 o 
  -5   3  13       31.94       34.37      2.53 o 
  -4   3  13       55.18       63.58      6.25 o 
  -3   3  13      228.76      240.57      9.60 o 
  -2   3  13      129.47      121.61      8.82 o 
  -1   3  13       98.86       96.87      7.92 o 
   0   3  13      168.42      184.57     11.97 o 
   1   3  13       41.51       48.70      6.08 o 
   2   3  13       56.99       56.65      6.68 o 
   3   3  13        0.50       -3.18      3.38 o 
  -8   4  13        2.26        2.07      2.56 o 
  -7   4  13      100.54      101.83      3.66 o 
  -6   4  13       21.81       22.59      2.94 o 
  -5   4  13       64.88       67.08      4.44 o 
  -4   4  13        3.62        9.38      3.38 o 
  -3   4  13        0.54        1.72      2.41 o 
  -2   4  13       16.14       19.47      4.06 o 
  -1   4  13      123.92      133.61      9.66 o 
   0   4  13       38.54       30.03      4.90 o 
   1   4  13       41.54       37.27      5.44 o 
   2   4  13       16.81       14.37      4.54 o 
  -8   5  13       13.94       13.12      5.61 o 
  -7   5  13       50.47       46.91      4.05 o 
  -6   5  13       13.07        7.17      3.59 o 
  -5   5  13      107.38      123.63      6.42 o 
  -4   5  13       86.24       86.40      7.66 o 
  -3   5  13       86.14       87.41      7.55 o 
  -2   5  13       11.07       12.31      3.75 o 
  -1   5  13        0.10       -0.06      3.04 o 
   0   5  13       23.49       18.54      4.48 o 
   1   5  13       98.24       98.20      8.65 o 
  -7   6  13        0.78        1.96      2.42 o 
  -6   6  13       13.73       16.89      3.05 o 
  -5   6  13       26.77       23.07      4.70 o 
  -4   6  13       70.40       83.60      5.61 o 
  -3   6  13        2.97        5.38      3.61 o 
  -2   6  13       76.35       67.75      6.93 o 
  -1   6  13       74.36       68.54      7.13 o 
   0   6  13       14.40       10.70      4.20 o 
  -5   7  13        1.52       -0.79      3.27 o 
  -4   7  13        0.05       -0.10      2.27 o 
  -3   7  13      103.75      103.69      8.85 o 
  -2   7  13      124.04      131.35     10.08 o 
  -2  -9  14        8.35       11.58      2.82 o 
  -1  -9  14        7.82        7.04      3.69 o 
  -5  -8  14       19.23       16.59      2.77 o 
  -4  -8  14       50.29       62.44      4.99 o 
  -3  -8  14        4.65        2.67      2.09 o 
  -2  -8  14       79.84       93.47      5.53 o 
  -1  -8  14       30.16       25.07      3.16 o 
   0  -8  14        6.01        5.04      3.27 o 
   1  -8  14       46.08       40.65      5.27 o 
  -6  -7  14       33.09       35.46      5.76 o 
  -5  -7  14        0.94       -1.80      3.62 o 
  -4  -7  14       53.80       58.76      3.95 o 
  -3  -7  14       14.72       14.94      2.11 o 
  -2  -7  14       71.12       75.36      6.50 o 
  -1  -7  14       19.16       15.10      2.74 o 
   0  -7  14       27.08       30.79      4.62 o 
   1  -7  14       11.40       18.06      3.92 o 
   2  -7  14       13.55       14.14      3.69 o 
  -7  -6  14        0.85        1.93      1.59 o 
  -6  -6  14       29.82       31.94      3.02 o 
  -5  -6  14      157.70      173.30      5.26 o 
  -4  -6  14      134.99      136.70      6.92 o 
  -3  -6  14       10.02       10.21      1.71 o 
  -2  -6  14       29.00       27.27      2.34 o 
  -1  -6  14       60.26       53.77      3.81 o 
   0  -6  14       18.80       16.59      3.63 o 
   1  -6  14       23.81       23.24      4.00 o 
   2  -6  14       54.07       67.31      5.85 o 
   3  -6  14        0.86       -3.01      7.16 o 
  -8  -5  14        4.59        3.54      1.59 o 
  -7  -5  14       63.16       63.12      3.24 o 
  -6  -5  14       79.18       79.80      3.60 o 
  -5  -5  14       56.94       51.67      2.74 o 
  -4  -5  14        5.17        3.49      1.38 o 
  -3  -5  14       93.67       94.16      3.70 o 
  -2  -5  14       47.00       45.35      2.71 o 
   0  -5  14       53.45       51.83      5.35 o 
   1  -5  14        0.34       -1.75      2.14 o 
   2  -5  14       34.17       35.53      3.95 o 
   3  -5  14       24.04       19.32      8.51 o 
  -8  -4  14       58.67       55.26      6.28 o 
  -7  -4  14       53.81       51.47      2.92 o 
  -6  -4  14       17.80       18.31      1.70 o 
  -5  -4  14       74.14       79.11      3.21 o 
  -4  -4  14      117.89      116.57      3.54 o 
  -3  -4  14       79.73       83.54      3.44 o 
  -2  -4  14       44.58       46.43      2.64 o 
   0  -4  14       21.31       20.44      3.02 o 
   1  -4  14       36.28       26.22      3.39 o 
   2  -4  14      115.30      109.77     25.97 o 
   3  -4  14        0.06       -2.34      5.61 o 
  -8  -3  14       27.29       24.36      2.32 o 
  -7  -3  14        0.22       -1.07      1.07 o 
  -6  -3  14      175.37      166.79      5.92 o 
  -5  -3  14      315.57      304.60      6.57 o 
  -4  -3  14       21.86       11.78      1.51 o 
  -3  -3  14      123.34      129.97      6.16 o 
  -2  -3  14       79.84       74.78      5.14 o 
   0  -3  14       10.26        7.88      2.51 o 
   1  -3  14       41.34       37.25      8.79 o 
   2  -3  14        0.35       -0.41      2.03 o 
   3  -3  14      107.27       71.35     10.37 o 
  -9  -2  14        0.36       -1.35      1.35 o 
  -8  -2  14        8.92        6.42      1.66 o 
  -7  -2  14       63.30       71.16      2.84 o 
  -6  -2  14      101.70       95.69      3.24 o 
  -5  -2  14       18.49       19.62      1.75 o 
  -4  -2  14      181.41      190.98      4.79 o 
  -3  -2  14      177.01      186.60      6.52 o 
  -1  -2  14      178.82      122.71     10.82 o 
   0  -2  14        0.40        0.23      2.11 o 
   1  -2  14       55.10       52.80      6.41 o 
   2  -2  14       49.89       37.41      7.41 o 
   3  -2  14       53.54       42.20      8.14 o 
  -9  -1  14        9.24        5.89      1.77 o 
  -8  -1  14       34.30       30.70      2.54 o 
  -7  -1  14        5.95        5.84      1.43 o 
  -6  -1  14       34.70       34.36      2.10 o 
  -5  -1  14      202.47      212.04      5.59 o 
  -4  -1  14       77.95       70.59      2.48 o 
  -3  -1  14       16.57       23.74      2.29 o 
  -1  -1  14       17.31       14.62      5.10 o 
   0  -1  14      186.51      189.39      8.99 o 
   1  -1  14      259.85      269.21     15.13 o 
   2  -1  14        9.93        9.61      5.27 o 
   3  -1  14        4.33        0.51      4.87 o 
  -9   0  14       16.65       13.72      2.11 o 
  -8   0  14       11.68       13.08      2.38 o 
  -7   0  14      201.22      204.67      6.09 o 
  -6   0  14      105.88      108.42      4.44 o 
  -5   0  14       11.67        9.85      1.35 o 
  -4   0  14      245.66      259.53      6.06 o 
  -2   0  14       14.15        7.89      4.37 o 
  -1   0  14       25.50       26.31      5.77 o 
   0   0  14       47.77       52.31      4.23 o 
   1   0  14       77.54       67.04      7.75 o 
   2   0  14       79.19       82.42      8.68 o 
   3   0  14       33.71       40.09      6.93 o 
  -9   1  14       12.03       11.99      2.10 o 
  -8   1  14       45.61       40.53      3.84 o 
  -7   1  14        7.54        5.03      1.45 o 
  -6   1  14       76.80       71.80      3.13 o 
  -5   1  14       51.62       53.01      2.26 o 
  -4   1  14      211.19      233.86      6.80 o 
  -2   1  14       49.79       65.18      7.24 o 
  -1   1  14        4.40        4.93      4.31 o 
   0   1  14       67.09       69.46      4.65 o 
   1   1  14       23.03       21.44      4.99 o 
   2   1  14      168.50      170.93     12.51 o 
   3   1  14        6.71        5.89      4.70 o 
  -8   2  14        5.47        6.14      2.06 o 
  -7   2  14      152.10      148.05      4.32 o 
  -6   2  14      329.68      342.79      6.84 o 
  -5   2  14       17.73       16.53      2.07 o 
  -4   2  14       12.92       12.90      3.61 o 
  -2   2  14      197.12      212.20     13.41 o 
  -1   2  14       83.64      101.52      8.62 o 
   0   2  14      193.06      183.72     12.17 o 
   1   2  14       11.32       12.56      4.42 o 
   2   2  14       11.33       12.70      4.68 o 
  -8   3  14       31.21       28.78      3.13 o 
  -7   3  14       93.90       92.41      3.54 o 
  -6   3  14        4.51        1.82      1.66 o 
  -5   3  14      121.02      134.52      6.35 o 
  -4   3  14        4.81        2.85      2.99 o 
  -3   3  14        0.03        1.44      3.52 o 
  -2   3  14        1.53        0.20      3.18 o 
  -1   3  14       51.69       47.94      6.00 o 
   0   3  14        0.15        1.32      3.35 o 
   1   3  14      207.81      219.67     14.14 o 
   2   3  14       14.67       12.76      4.79 o 
  -7   4  14        0.05        0.96      1.67 o 
  -6   4  14       81.62       92.79      5.36 o 
  -5   4  14      200.07      222.51     13.75 o 
  -4   4  14       15.37       17.66      4.11 o 
  -3   4  14      102.54       94.09      8.11 o 
  -2   4  14        0.28       -1.49      2.99 o 
  -1   4  14        0.04       -0.42      3.10 o 
   0   4  14       19.60       16.96      4.62 o 
   1   4  14       82.49       88.03      8.76 o 
  -7   5  14       40.34       39.24      3.95 o 
  -6   5  14        7.31        4.01      2.52 o 
  -5   5  14        0.20        0.03      3.10 o 
  -4   5  14       72.18       84.51      7.77 o 
  -3   5  14       49.46       50.96      6.11 o 
  -2   5  14       77.04       74.25      7.32 o 
  -1   5  14       37.54       30.00      5.38 o 
   0   5  14        0.22        1.15      3.69 o 
  -5   6  14        9.45        6.90      3.77 o 
  -3   6  14        1.77        2.00      4.06 o 
  -2   6  14       96.15      108.23      9.49 o 
  -3  -8  15       12.97       12.43      2.75 o 
  -2  -8  15        1.14        2.39      2.31 o 
  -1  -8  15        9.06        3.10      3.10 o 
  -5  -7  15       39.04       38.95      3.56 o 
  -4  -7  15       26.52       32.57      4.21 o 
  -3  -7  15       38.03       33.65      3.43 o 
  -2  -7  15       76.80       90.83      4.17 o 
  -1  -7  15       27.99       27.78      4.56 o 
   0  -7  15        0.05       -0.82      2.70 o 
  -6  -6  15       32.46       23.96      2.64 o 
  -5  -6  15        6.65        5.64      2.01 o 
  -4  -6  15        3.20        2.89      2.30 o 
  -3  -6  15      140.09      150.82      5.04 o 
  -2  -6  15       31.79       35.40      3.28 o 
  -1  -6  15       37.91       42.51      5.27 o 
   0  -6  15        8.52        3.13      2.79 o 
   1  -6  15        7.91        4.20      3.13 o 
  -7  -5  15       68.33       70.51      7.09 o 
  -6  -5  15        2.54        0.57      1.52 o 
  -5  -5  15       23.34       21.82      2.25 o 
  -4  -5  15        8.75        6.09      1.70 o 
  -3  -5  15       20.29       14.75      2.02 o 
  -2  -5  15       26.62       22.85      3.77 o 
  -1  -5  15      250.51      261.10     14.76 o 
   0  -5  15        3.97        4.28      2.82 o 
   1  -5  15       49.53       47.38      5.32 o 
   2  -5  15        0.75       -0.18      2.45 o 
  -7  -4  15       10.32        8.94      1.83 o 
  -6  -4  15       42.52       42.36      2.77 o 
  -5  -4  15        3.49        2.92      1.54 o 
  -4  -4  15       98.05      106.51      4.09 o 
  -3  -4  15      167.77      182.16      4.78 o 
   0  -4  15       50.26       47.86      5.18 o 
   1  -4  15       58.33       44.84      4.43 o 
   2  -4  15        4.40        3.85      2.68 o 
  -8  -3  15        4.36        2.42      1.59 o 
  -7  -3  15       15.38       13.18      2.05 o 
  -6  -3  15        3.57        7.25      1.46 o 
  -5  -3  15       11.66       10.67      1.70 o 
  -4  -3  15      192.91      184.31      4.77 o 
  -3  -3  15        4.94       -0.50      1.24 o 
   0  -3  15       98.54       74.04     11.75 o 
   1  -3  15        2.59        1.80      3.44 o 
   2  -3  15       36.25       22.68      7.63 o 
  -8  -2  15       26.94       24.70      4.26 o 
  -7  -2  15       32.89       30.74      2.80 o 
  -6  -2  15       19.29       25.40      1.98 o 
  -5  -2  15        1.28        1.60      1.20 o 
  -4  -2  15        9.44        7.38      1.28 o 
  -3  -2  15      163.49      166.82      8.85 o 
   0  -2  15        3.49        3.60      2.43 o 
   1  -2  15       49.74       43.02      4.15 o 
   2  -2  15        0.03       -2.82      5.24 o 
  -8  -1  15       18.62       18.68      3.35 o 
  -7  -1  15       60.84       58.62      3.23 o 
  -6  -1  15        2.87        4.55      1.40 o 
  -5  -1  15      213.18      207.87      5.80 o 
  -4  -1  15      222.52      222.30      5.64 o 
  -1  -1  15       71.36       51.10      7.69 o 
   0  -1  15       70.71       74.94      7.80 o 
   1  -1  15        2.60        2.31      2.30 o 
   2  -1  15       55.69       52.31      8.54 o 
  -8   0  15        3.18        2.68      1.69 o 
  -7   0  15        2.79        3.62      1.54 o 
  -6   0  15       45.91       48.58      2.54 o 
  -5   0  15      162.64      170.91      4.28 o 
  -4   0  15        0.26       -0.18      1.70 o 
  -1   0  15        4.77        8.06      5.07 o 
   0   0  15       10.61        8.32      2.67 o 
   1   0  15        9.99       16.14      5.61 o 
   2   0  15       25.14       18.85      6.14 o 
  -8   1  15        1.63        1.14      1.74 o 
  -7   1  15        0.63        1.91      1.56 o 
  -6   1  15        2.90        1.20      1.19 o 
  -5   1  15        3.64        4.36      1.27 o 
  -4   1  15      235.14      252.06     14.51 o 
  -2   1  15        7.75        5.94      4.70 o 
  -1   1  15       72.84       71.32      8.28 o 
   0   1  15       80.18       89.84      5.66 o 
   1   1  15        7.99        1.92      4.06 o 
   2   1  15        3.07        1.41      4.73 o 
  -8   2  15        2.11        2.34      2.05 o 
  -7   2  15        0.51       -1.52      1.52 o 
  -6   2  15       81.39       90.88      3.66 o 
  -5   2  15       72.62       67.44      6.79 o 
  -4   2  15       51.65       47.32      5.77 o 
  -2   2  15       69.58       76.51      8.06 o 
  -1   2  15       91.34       91.72      8.99 o 
   0   2  15        2.01        0.79      3.66 o 
   1   2  15       57.24       55.30      7.32 o 
  -7   3  15        4.81        5.82      2.55 o 
  -6   3  15       54.56       56.63      4.37 o 
  -5   3  15        0.55       -2.79      2.79 o 
  -4   3  15       42.78       44.79      5.80 o 
  -2   3  15       33.30       31.10      5.52 o 
  -1   3  15        9.07        5.66      4.06 o 
   0   3  15       60.76       54.09      7.01 o 
  -6   4  15        1.02        1.52      3.35 o 
  -5   4  15      108.69      113.58      9.27 o 
  -4   4  15       86.10       95.30      8.37 o 
  -3   4  15       15.01       20.34      4.99 o 
  -2   4  15       74.55       83.33      8.23 o 
  -1   4  15       73.76       70.90      7.75 o 
  -5   5  15        7.56        2.99      3.55 o 
  -3   5  15        3.98        1.86      4.37 o 
  -2   5  15       41.79       43.32      6.31 o 
  -5  -6  16        0.38       -1.18      1.79 o 
  -4  -6  16        0.31        0.50      2.05 o 
  -3  -6  16       28.97       29.20      5.87 o 
  -1  -6  16       29.34       29.80      4.85 o 
   0  -6  16        6.03        6.08      3.24 o 
  -6  -5  16       10.85       12.33      2.48 o 
  -5  -5  16       15.89       16.84      2.27 o 
  -4  -5  16       28.64       33.05      2.94 o 
  -3  -5  16       66.63       76.35      3.65 o 
  -1  -5  16        0.15       -2.34      2.42 o 
   0  -5  16       89.59       93.72      7.83 o 
  -6  -4  16       11.14       10.40      2.02 o 
  -5  -4  16       18.07       15.50      2.14 o 
  -4  -4  16       11.21        9.71      2.56 o 
  -3  -4  16        9.41        4.20      2.62 o 
  -1  -4  16       25.05       20.73      4.06 o 
   0  -4  16        2.11        2.28      2.82 o 
   1  -4  16        4.77        3.23      3.70 o 
  -7  -3  16        0.27       -0.73      1.50 o 
  -6  -3  16       15.38       15.36      2.14 o 
  -5  -3  16        0.40       -0.92      1.19 o 
  -4  -3  16        5.60        4.45      1.42 o 
  -1  -3  16        7.82        3.52      2.82 o 
   0  -3  16      125.42      137.61      9.41 o 
   1  -3  16       23.60       25.76      6.20 o 
  -7  -2  16       41.38       41.60      3.12 o 
  -6  -2  16       75.36       71.03      3.55 o 
  -5  -2  16       24.79       24.42      2.02 o 
  -4  -2  16        1.58        2.39      1.83 o 
   0  -2  16       93.37       84.42     14.34 o 
   1  -2  16       41.47       41.61     10.35 o 
  -7  -1  16       35.47       33.41      3.67 o 
  -6  -1  16        8.55        7.29      1.80 o 
  -5  -1  16       71.75       82.10      2.92 o 
  -4  -1  16        0.64        2.73      2.48 o 
  -1  -1  16       33.55       18.17      6.96 o 
   0  -1  16        6.06        3.86      4.28 o 
   1  -1  16      145.34      140.99     14.23 o 
  -7   0  16        7.75        9.08      3.92 o 
  -6   0  16        0.78        0.87      1.26 o 
  -5   0  16       20.06       18.72      2.33 o 
  -1   0  16      251.75      220.88     16.25 o 
   0   0  16       15.06       16.81      3.24 o 
   1   0  16       28.84       26.45      7.97 o 
  -7   1  16       65.76       60.90      3.64 o 
  -6   1  16       11.68       14.69      1.73 o 
  -5   1  16        0.48        0.96      2.99 o 
  -1   1  16       53.96       46.87      7.83 o 
   0   1  16       24.63       19.80      6.59 o 
  -6   2  16       49.30       48.49      4.19 o 
  -5   2  16        2.46        7.24      3.66 o 
  -2   2  16        0.09        1.97      4.93 o 
  -1   2  16       13.62       15.85      3.23 o 
   0   2  16      125.99      146.37     12.37 o 
  -6   3  16       77.79       76.54      7.75 o 
  -5   3  16        2.72        0.51      3.32 o 
  -2   3  16       67.86       71.63      8.85 o 
  -1   3  16       35.38       33.69      6.54 o 
  -5  -4  17       35.39       34.40      2.85 o 
  -4  -4  17        5.16        6.68      3.15 o 
  -1  -4  17        3.03        2.28      2.99 o 
  -5  -3  17        5.85        3.96      2.82 o 
  -1  -3  17        4.21        6.00      3.27 o 
  -6  -2  17       11.27       16.32      2.26 o 
  -5  -2  17       87.88      100.83      5.29 o 
  -1  -2  17       22.04       20.56      4.23 o 
  -6  -1  17       11.28        8.93      2.76 o 
  -5  -1  17        0.04        3.01      3.27 o 
  -1  -1  17       86.46       90.45      7.77 o 
  -6   0  17       14.53       13.70      3.07 o 
  -5   0  17       61.66       71.18      7.27 o 
  -1   0  17       23.04       21.45      5.51 o 
  -5   1  17       27.58       29.47      5.27 o 
                                                 
